# Supplementary material for: RNA biomarker signatures for prediction of acute kidney injury in acute coronary syndrome patients undergoing PCI
Source: BMC Nephrol. 2026 Apr 14;27:242. doi: 10.1186/s12882-026-04926-w (PMC13088838; doi:10.1186/s12882-026-04926-w)
Supplement: Supplementary file 1 — Supplementary Material 1 [file 12882_2026_4926_MOESM1_ESM.xlsx]

## Sheet: GSE36895
ID	adj.P.Val	P.Value	t	B	logFC	Gene.symbol	Gene.title
220424_at	1.69e-41	3.09e-46	-49.2097	91.8946	-6.74454	NPHS2	NPHS2, podocin
205625_s_at	2.31e-41	8.43e-46	-48.2742	91.0546	-8.6471	CALB1	calbindin 1
206716_at	6.7e-41	4.07e-45	-46.8438	89.7286	-7.88297	UMOD	uromodulin
205626_s_at	6.7e-41	4.9e-45	-46.6764	89.5699	-8.24314	CALB1	calbindin 1
206054_at	8.81e-38	8.05e-42	-40.4879	83.1532	-7.64141	KNG1	kininogen 1
239006_at	1.55e-35	1.71e-39	-36.5013	78.3605	-5.98376	SLC26A7	solute carrier family 26 member 7
242601_at	3.07e-35	3.93e-39	-35.9146	77.6044	-5.12199	HEPACAM2	HEPACAM family member 2
223704_s_at	4.12e-32	6.02e-36	-31.1119	70.8502	-5.19169	DMRT2	doublesex and mab-3 related transcription factor 2
230565_at	5.29e-32	8.7e-36	-30.8873	70.5073	-5.30718	ATP6V1G3	ATPase H+ transporting V1 subunit G3
202037_s_at	1.14e-31	2.08e-35	-30.3594	69.6909	-5.71197	SFRP1	secreted frizzled related protein 1
220281_at	1.29e-30	2.59e-34	-28.8812	67.3244	-7.35058	SLC12A1	solute carrier family 12 member 1
1552721_a_at	1.94e-30	4.25e-34	-28.5985	66.8576	-4.66587	FGF1	fibroblast growth factor 1
239420_at	3.73e-30	8.88e-34	-28.1821	66.1616	-3.92601	LINC01187	long intergenic non-protein coding RNA 1187
202036_s_at	8.87e-30	2.27e-33	-27.6588	65.2721	-4.59716	SFRP1	secreted frizzled related protein 1
213967_at	1.05e-29	2.89e-33	-27.5254	65.0427	-4.60426	RALYL	RALY RNA binding protein-like
231058_at	1.2e-29	3.5e-33	-27.421	64.8623	-5.53395	FXYD4	FXYD domain containing ion transport regulator 4
219732_at	1.48e-29	4.61e-33	-27.2707	64.6015	-5.46716	PLPPR1	phospholipid phosphatase related 1
241436_at	2.95e-29	9.7e-33	-26.867	63.8938	-5.90723	SCNN1G	sodium channel epithelial 1 gamma subunit
202934_at	8.07e-29	2.81e-32	26.3003	62.8826	4.13625	HK2	hexokinase 2
1553151_at	8.8e-29	3.22e-32	-26.2276	62.7512	-5.03924	ATP6V0D2	ATPase H+ transporting V0 subunit d2
205117_at	1.52e-28	5.84e-32	-25.9154	62.1835	-4.14122	FGF1	fibroblast growth factor 1
239593_at	2.39e-28	9.6e-32	-25.6567	61.7081	-6.11036	TMEM213	transmembrane protein 213
236225_at	6.13e-28	2.64e-31	-25.138	60.7408	-3.45072	GGT6	gamma-glutamyltransferase 6
205694_at	6.13e-28	2.69e-31	-25.1276	60.7212	-4.77307	TYRP1	tyrosinase related protein 1
1553153_at	2.42e-27	1.11e-30	-24.4177	59.3654	-4.08941	ATP6V0D2	ATPase H+ transporting V0 subunit d2
214598_at	1.13e-26	5.36e-30	-23.6444	57.8461	-6.10152	CLDN8	claudin 8
220197_at	1.47e-26	7.44e-30	-23.4866	57.5304	-4.89373	ATP6V0A4	ATPase H+ transporting V0 subunit a4
217512_at	1.47e-26	7.53e-30	-23.4802	57.5177	-5.06034	KNG1	kininogen 1
1553155_x_at	2.06e-26	1.09e-29	-23.3018	57.1584	-3.67619	ATP6V0D2	ATPase H+ transporting V0 subunit d2
205984_at	2.81e-26	1.54e-29	-23.1383	56.8269	-4.06881	CRHBP	corticotropin releasing hormone binding protein
207047_s_at	4.26e-26	2.41e-29	-22.9264	56.3939	-5.12192	CLCNKBCLCNKA	chloride voltage-gated channel Kb///chloride voltage-gated channel Ka
223869_at	4.98e-26	2.92e-29	-22.8373	56.2108	-4.5912	SOST	sclerostin
236630_at	1.18e-25	7.14e-29	-22.4195	55.3437	-5.0779	AQP2	aquaporin 2
241218_at	1.45e-25	8.99e-29	-22.3133	55.121	-2.44794	LOC101928658	uncharacterized LOC101928658
220723_s_at	1.54e-25	9.86e-29	-22.2706	55.0312	-2.50506	CWH43	cell wall biogenesis 43 C-terminal homolog
212143_s_at	2.1e-25	1.38e-28	22.1159	54.7044	3.76893	IGFBP3	insulin like growth factor binding protein 3
240183_at	3.35e-25	2.27e-28	-21.8896	54.2229	-4.71782	TMEM213	transmembrane protein 213
227194_at	4.16e-25	2.89e-28	-21.7803	53.9886	-4.3446	FAM3B	family with sequence similarity 3 member B
211689_s_at	4.36e-25	3.11e-28	-21.747	53.9171	-3.02875	TMPRSS2	transmembrane protease, serine 2
205911_at	5.23e-25	3.83e-28	-21.6538	53.7164	-3.06746	PTH1R	parathyroid hormone 1 receptor
204900_x_at	5.87e-25	4.41e-28	21.5904	53.5794	2.85281	SAP30	Sin3A associated protein 30
230030_at	6.45e-25	4.96e-28	-21.5376	53.465	-4.96341	HS6ST2	heparan sulfate 6-O-sulfotransferase 2
240378_at	7.8e-25	6.13e-28	-21.4423	53.258	-3.13577
202855_s_at	1.1e-24	8.86e-28	21.2785	52.9001	3.40145	MIR6787SLC16A3	microRNA 6787///solute carrier family 16 member 3
206226_at	1.77e-24	1.46e-27	-21.0586	52.4161	-4.5732	HRG	histidine rich glycoprotein
206457_s_at	1.78e-24	1.5e-27	-21.0474	52.3914	-6.76605	DIO1	deiodinase, iodothyronine type I
227450_at	2.2e-24	1.89e-27	-20.9449	52.164	-4.06521	ERP27	endoplasmic reticulum protein 27
228740_at	2.42e-24	2.12e-27	-20.8932	52.0492	-4.42871
227971_at	3.34e-24	2.99e-27	-20.7438	51.7156	-4.3954	NRK	Nik related kinase
220724_at	4.36e-24	3.99e-27	-20.6193	51.436	-2.55651	CWH43	cell wall biogenesis 43 C-terminal homolog
1552767_a_at	4.99e-24	4.71e-27	-20.5476	51.2744	-4.97867	HS6ST2	heparan sulfate 6-O-sulfotransferase 2
202035_s_at	4.99e-24	4.81e-27	-20.5382	51.253	-4.68264	SFRP1	secreted frizzled related protein 1
207673_at	4.99e-24	4.84e-27	-20.536	51.2481	-3.11666	NPHS1	NPHS1, nephrin
233183_at	7.23e-24	7.14e-27	-20.3684	50.8682	-3.31644	SLC4A9	solute carrier family 4 member 9
201313_at	9.86e-24	9.92e-27	20.2278	50.5475	3.80818	ENO2	enolase 2
236044_at	1.05e-23	1.08e-26	-20.1916	50.4645	-3.16858	PLPP4	phospholipid phosphatase 4
228581_at	2.04e-23	2.13e-26	-19.9046	49.8029	-3.79327	KCNJ10	potassium voltage-gated channel subfamily J member 10
204393_s_at	5.42e-23	5.75e-26	-19.4889	48.8303	-4.72226	ACPP	acid phosphatase, prostate
1559992_a_at	5.73e-23	6.18e-26	-19.4592	48.7604	-4.787	LINC00645	long intergenic non-protein coding RNA 645
205985_x_at	7.54e-23	8.28e-26	-19.3385	48.4744	-3.0996	CLCNKB	chloride voltage-gated channel Kb
1554749_s_at	7.57e-23	8.44e-26	-19.3302	48.4546	-3.13953	CLCNKB	chloride voltage-gated channel Kb
205244_s_at	9.34e-23	1.07e-25	-19.2335	48.2246	-4.59923	SLC13A3	solute carrier family 13 member 3
230710_at	9.34e-23	1.08e-25	19.2305	48.2173	2.7157	MIR210HG	MIR210 host gene
207174_at	2.03e-22	2.37e-25	-18.9079	47.4425	-4.58674	GPC5	glypican 5
206484_s_at	2.08e-22	2.47e-25	-18.8912	47.4021	-4.49723	XPNPEP2	X-prolyl aminopeptidase 2
1555112_a_at	2.15e-22	2.6e-25	-18.8712	47.3538	-2.27716	CCDC181	coiled-coil domain containing 181
243562_at	2.18e-22	2.67e-25	-18.86	47.3264	-4.51947	KNG1	kininogen 1
226553_at	2.36e-22	2.94e-25	-18.8216	47.2335	-2.38796	TMPRSS2	transmembrane protease, serine 2
206404_at	2.36e-22	2.97e-25	-18.8167	47.2216	-2.86423	FGF9	fibroblast growth factor 9
208240_s_at	2.65e-22	3.4e-25	-18.7633	47.0917	-2.49041	FGF1	fibroblast growth factor 1
240910_at	2.89e-22	3.75e-25	-18.7231	46.9939	-3.44832
1554748_at	3.84e-22	5.06e-25	-18.6035	46.7015	-4.75175	CLCNKB	chloride voltage-gated channel Kb
220059_at	4.16e-22	5.56e-25	-18.5657	46.6089	-3.24616	STAP1	signal transducing adaptor family member 1
1563793_at	5.55e-22	7.59e-25	-18.4415	46.3034	-2.55482	LOC100130278	uncharacterized LOC100130278
215389_s_at	5.55e-22	7.62e-25	-18.4398	46.2991	-1.64409	TNNT2	troponin T2, cardiac type
210095_s_at	6.28e-22	8.73e-25	18.3856	46.1652	3.04575	IGFBP3	insulin like growth factor binding protein 3
208177_at	6.64e-22	9.35e-25	-18.3586	46.0984	-3.59877	SLC34A1	solute carrier family 34 member 1
227238_at	6.96e-22	9.97e-25	-18.3332	46.0356	-3.81727	MUC15	mucin 15, cell surface associated
211276_at	6.96e-22	1.01e-24	-18.3272	46.0208	-3.49539	TCEAL2	transcription elongation factor A like 2
237582_at	6.96e-22	1.02e-24	-18.3249	46.0149	-4.99914
239178_at	7.93e-22	1.18e-24	-18.268	45.8738	-3.78855	FGF9	fibroblast growth factor 9
210402_at	8.53e-22	1.29e-24	-18.2317	45.7834	-6.27831	KCNJ1	potassium voltage-gated channel subfamily J member 1
205473_at	8.53e-22	1.29e-24	-18.2299	45.779	-3.71814	ATP6V1B1	ATPase H+ transporting V1 subunit B1
204733_at	8.68e-22	1.33e-24	-18.2182	45.75	-2.37042	KLK6	kallikrein related peptidase 6
223550_s_at	8.75e-22	1.36e-24	-18.2102	45.7299	-1.84567	CA10	carbonic anhydrase 10
220889_s_at	1.08e-21	1.7e-24	-18.1225	45.5111	-2.99682	CA10	carbonic anhydrase 10
209443_at	1.08e-21	1.72e-24	-18.1177	45.4991	-3.99957	SERPINA5	serpin family A member 5
242375_x_at	1.08e-21	1.75e-24	-18.1107	45.4815	-5.33936	LOC101929036PAH	uncharacterized LOC101929036///phenylalanine hydroxylase
218484_at	1.08e-21	1.76e-24	18.1085	45.476	5.0536	NDUFA4L2	NDUFA4, mitochondrial complex associated like 2
226348_at	1.18e-21	1.95e-24	18.0694	45.378	1.92163	FUT11	fucosyltransferase 11
204704_s_at	1.18e-21	1.96e-24	-18.0663	45.3704	-6.75123	ALDOB	aldolase, fructose-bisphosphate B
236646_at	1.29e-21	2.18e-24	-18.026	45.2691	-6.0549	TMEM52B	transmembrane protein 52B
205472_s_at	1.39e-21	2.36e-24	-17.9938	45.1882	-2.68203	DACH1	dachshund family transcription factor 1
229529_at	1.42e-21	2.44e-24	-17.9811	45.1564	-3.06915	TCF21	transcription factor 21
202752_x_at	1.43e-21	2.49e-24	-17.9733	45.1369	-2.98985	SLC7A8	solute carrier family 7 member 8
218507_at	1.48e-21	2.59e-24	17.9577	45.0974	4.16739	HILPDA	hypoxia inducible lipid droplet associated
206721_at	1.54e-21	2.73e-24	-17.9373	45.0461	-2.52334	CCDC181	coiled-coil domain containing 181
213992_at	1.57e-21	2.82e-24	-17.9245	45.0138	-2.58528	COL4A6	collagen type IV alpha 6 chain
202856_s_at	1.67e-21	3.02e-24	17.8985	44.9481	3.76982	MIR6787SLC16A3	microRNA 6787///solute carrier family 16 member 3
211298_s_at	1.98e-21	3.63e-24	-17.827	44.7674	-6.89579	ALB	albumin
1554452_a_at	2.08e-21	3.84e-24	17.8047	44.7108	4.28527	HILPDA	hypoxia inducible lipid droplet associated
216092_s_at	2.28e-21	4.25e-24	-17.7658	44.6121	-3.05862	SLC7A8	solute carrier family 7 member 8
219142_at	3.36e-21	6.32e-24	-17.6119	44.2202	-2.85511	RASL11B	RAS like family 11 member B
1552532_a_at	3.69e-21	7.02e-24	-17.5719	44.1179	-2.89714	ATP6V1C2	ATPase H+ transporting V1 subunit C2
206672_at	3.76e-21	7.22e-24	-17.5612	44.0902	-3.33761	AQP2	aquaporin 2
221566_s_at	4.01e-21	7.78e-24	17.5325	44.0168	2.51083	NOL3	nucleolar protein 3
210403_s_at	4.58e-21	8.97e-24	-17.4779	43.8766	-5.40075	KCNJ1	potassium voltage-gated channel subfamily J member 1
229057_at	4.7e-21	9.29e-24	-17.4647	43.8425	-3.06526	SCN2A	sodium voltage-gated channel alpha subunit 2
219888_at	8.7e-21	1.73e-23	17.2268	43.2274	3.69336	SPAG4	sperm associated antigen 4
1560383_at	1.26e-20	2.53e-23	-17.0845	42.8565	-2.21362	LOC101928658	uncharacterized LOC101928658
212097_at	1.65e-20	3.35e-23	16.979	42.5799	2.91958	CAV1	caveolin 1
209904_at	1.87e-20	3.84e-23	-16.9277	42.445	-2.34716	TNNC1	troponin C1, slow skeletal and cardiac type
222847_s_at	1.99e-20	4.12e-23	16.9015	42.376	3.70082	EGLN3	egl-9 family hypoxia inducible factor 3
226452_at	2.22e-20	4.66e-23	16.8552	42.2539	2.75597	PDK1	pyruvate dehydrogenase kinase 1
221009_s_at	2.22e-20	4.68e-23	16.8538	42.2501	3.512	ANGPTL4	angiopoietin like 4
230883_at	2.22e-20	4.71e-23	-16.851	42.2428	-3.0409	NXPH2	neurexophilin 2
230081_at	3.06e-20	6.54e-23	-16.7293	41.9203	-3.2253	PLCXD3	phosphatidylinositol specific phospholipase C X domain containing 3
229916_at	3.3e-20	7.11e-23	-16.698	41.8371	-4.90035	ENPP6	ectonucleotide pyrophosphatase/phosphodiesterase 6
218844_at	3.67e-20	8e-23	-16.6548	41.7221	-3.1578	ACSF2	acyl-CoA synthetase family member 2
1554343_a_at	4.96e-20	1.09e-22	-16.5408	41.4177	-2.0495	STAP1	signal transducing adaptor family member 1
217628_at	5.47e-20	1.21e-22	-16.5017	41.3129	-1.72137	CLIC5	chloride intracellular channel 5
238451_at	6.99e-20	1.56e-22	-16.4087	41.0629	-2.22699	MPP7	membrane palmitoylated protein 7
239270_at	7.06e-20	1.59e-22	-16.4022	41.0455	-2.03614	PLCXD3	phosphatidylinositol specific phospholipase C X domain containing 3
206024_at	7.37e-20	1.67e-22	-16.3834	40.9948	-5.34182	HPD	4-hydroxyphenylpyruvate dioxygenase
207771_at	7.52e-20	1.73e-22	-16.3718	40.9635	-2.47698	SLC5A2	solute carrier family 5 member 2
203065_s_at	7.52e-20	1.73e-22	16.37	40.9585	2.73499	CAV1	caveolin 1
227209_at	7.81e-20	1.81e-22	-16.3534	40.9137	-2.68126	CNTN1	contactin 1
216910_at	8.2e-20	1.92e-22	-16.333	40.8588	-3.79172	XPNPEP2	X-prolyl aminopeptidase 2
227241_at	8.62e-20	2.03e-22	-16.3118	40.8013	-3.50282	MUC15	mucin 15, cell surface associated
226661_at	9.16e-20	2.18e-22	16.2869	40.7341	4.1027	CDCA2	cell division cycle associated 2
228850_s_at	9.26e-20	2.22e-22	-16.2801	40.7155	-3.40939	SLIT2	slit guidance ligand 2
212510_at	1.14e-19	2.75e-22	-16.2025	40.505	-1.86437	GPD1L	glycerol-3-phosphate dehydrogenase 1-like
235746_s_at	1.23e-19	2.99e-22	-16.171	40.4193	-3.25855	PLA2R1	phospholipase A2 receptor 1
205892_s_at	1.33e-19	3.27e-22	-16.1394	40.3333	-5.87867	FABP1	fatty acid binding protein 1
209220_at	1.48e-19	3.67e-22	-16.0977	40.2196	-2.6339	GPC3	glypican 3
203323_at	1.49e-19	3.71e-22	16.0937	40.2087	2.15743	CAV2	caveolin 2
238248_at	2.29e-19	5.75e-22	-15.9355	39.7754	-4.01779
235915_at	2.74e-19	6.9e-22	-15.8699	39.5947	-4.57925
201037_at	3.19e-19	8.11e-22	15.8123	39.4357	2.29179	PFKP	phosphofructokinase, platelet
236034_at	3.21e-19	8.23e-22	15.807	39.421	3.48731	ANGPT2	angiopoietin 2
217583_at	3.45e-19	8.91e-22	-15.7789	39.3431	-4.53732	LOC101929036PAH	uncharacterized LOC101929036///phenylalanine hydroxylase
220332_at	4.4e-19	1.14e-21	-15.6903	39.0974	-2.30328	CLDN16	claudin 16
210165_at	4.65e-19	1.22e-21	-15.6679	39.0351	-2.50689	DNASE1	deoxyribonuclease 1
242275_at	4.7e-19	1.24e-21	-15.6618	39.0182	-2.9434
231711_at	4.75e-19	1.26e-21	-15.6557	39.0012	-3.74089	ACPP	acid phosphatase, prostate
221567_at	5.07e-19	1.36e-21	15.6295	38.9283	2.0764	NOL3	nucleolar protein 3
214687_x_at	5.11e-19	1.37e-21	15.6249	38.9154	0.835	ALDOA	aldolase, fructose-bisphosphate A
206754_s_at	5.75e-19	1.56e-21	-15.5802	38.7908	-2.49304	CYP2B7PCYP2B6	cytochrome P450 family 2 subfamily B member 7, pseudogene///cytochrome P450 family 2 subfamily B member 6
200966_x_at	6.05e-19	1.65e-21	15.56	38.7342	0.880801	ALDOA	aldolase, fructose-bisphosphate A
223333_s_at	6.11e-19	1.68e-21	15.5541	38.7178	4.07603	ANGPTL4	angiopoietin like 4
1554668_a_at	6.49e-19	1.79e-21	-15.5303	38.6514	-4.63871	FAM151A	family with sequence similarity 151 member A
229740_at	6.61e-19	1.84e-21	-15.5213	38.6262	-2.13671	SMIM5	small integral membrane protein 5
205592_at	6.61e-19	1.85e-21	-15.5193	38.6204	-3.29617	SLC4A1	solute carrier family 4 member 1 (Diego blood group)
231773_at	7.92e-19	2.23e-21	-15.4534	38.4356	-2.74234	ANGPTL1	angiopoietin like 1
219866_at	9.72e-19	2.76e-21	-15.3791	38.2266	-2.8209	CLIC5	chloride intracellular channel 5
231352_at	1.01e-18	2.88e-21	-15.3632	38.1818	-4.25867	SLC22A8	solute carrier family 22 member 8
214053_at	1.01e-18	2.91e-21	-15.3597	38.1721	-4.51742	ERBB4	erb-b2 receptor tyrosine kinase 4
1553989_a_at	1.07e-18	3.09e-21	-15.339	38.1137	-2.1793	ATP6V1C2	ATPase H+ transporting V1 subunit C2
214204_at	1.07e-18	3.12e-21	-15.3351	38.1027	-2.46303	PACRG	PARK2 coregulated
231311_at	1.27e-18	3.72e-21	-15.2743	37.9309	-3.63327
200650_s_at	1.42e-18	4.17e-21	15.2343	37.8176	0.942287	LDHA	lactate dehydrogenase A
244565_at	1.42e-18	4.22e-21	-15.2299	37.805	-2.01424	HMX2	H6 family homeobox 2
213317_at	1.47e-18	4.37e-21	-15.2176	37.7703	-4.80116	CLIC5	chloride intracellular channel 5
208006_at	1.51e-18	4.53e-21	-15.205	37.7344	-2.55987	FOXI1	forkhead box I1
233604_at	1.73e-18	5.27e-21	-15.1523	37.5846	-4.01344	FLJ22763	uncharacterized LOC401081
237587_at	1.73e-18	5.29e-21	-15.1515	37.5824	-2.12014
230406_at	1.73e-18	5.31e-21	-15.1502	37.5787	-2.721
213456_at	1.73e-18	5.33e-21	-15.1487	37.5745	-3.87605	SOSTDC1	sclerostin domain containing 1
228280_at	1.85e-18	5.73e-21	15.1236	37.5029	1.86548	ZC3HAV1L	zinc finger CCCH-type containing, antiviral 1 like
1557474_at	1.95e-18	6.07e-21	-15.1035	37.4457	-3.6454	LOC284578	uncharacterized LOC284578
244353_s_at	2.34e-18	7.32e-21	-15.0384	37.2598	-2.08063	SLC2A12	solute carrier family 2 member 12
205243_at	2.35e-18	7.38e-21	-15.0358	37.2524	-3.79504	SLC13A3	solute carrier family 13 member 3
236180_at	2.51e-18	7.95e-21	15.0099	37.1782	3.53459
202345_s_at	3.05e-18	9.69e-21	14.9416	36.9824	2.86859	FABP5	fatty acid binding protein 5
239805_at	3.15e-18	1.01e-20	-14.928	36.9434	-3.57082	SLC13A2	solute carrier family 13 member 2
232693_s_at	3.22e-18	1.04e-20	14.918	36.9146	2.51437	FBXO16ZNF395	F-box protein 16///zinc finger protein 395
236088_at	3.23e-18	1.05e-20	-14.9154	36.9071	-2.50872	NTNG1	netrin G1
59625_at	3.25e-18	1.06e-20	14.9113	36.8954	2.44198	NOL3	nucleolar protein 3
204268_at	3.26e-18	1.07e-20	-14.9089	36.8883	-4.29751	S100A2	S100 calcium binding protein A2
221123_x_at	3.84e-18	1.27e-20	14.8498	36.7183	2.49879	FBXO16ZNF395	F-box protein 16///zinc finger protein 395
239381_at	3.89e-18	1.29e-20	-14.8438	36.7009	-1.8929	KLK7	kallikrein related peptidase 7
210199_at	4.22e-18	1.42e-20	-14.8112	36.6068	-3.56962	CRYAA	crystallin alpha A
214451_at	4.22e-18	1.42e-20	-14.8109	36.6059	-3.89278	TFAP2B	transcription factor AP-2 beta
228776_at	4.22e-18	1.42e-20	14.8106	36.6052	3.18536	GJC1	gap junction protein gamma 1
238625_at	5e-18	1.69e-20	-14.7501	36.4302	-3.30483	C1orf168	chromosome 1 open reading frame 168
241560_at	5.04e-18	1.71e-20	-14.7458	36.4179	-4.98532
1553394_a_at	6.06e-18	2.07e-20	-14.6811	36.2302	-2.75698	TFAP2B	transcription factor AP-2 beta
220310_at	6.97e-18	2.4e-20	-14.6316	36.0862	-3.0634	TUBAL3	tubulin alpha like 3
205572_at	7.19e-18	2.49e-20	14.6192	36.0502	3.90326	ANGPT2	angiopoietin 2
238551_at	8.34e-18	2.9e-20	14.5669	35.8975	1.86396	FUT11	fucosyltransferase 11
204705_x_at	9.5e-18	3.32e-20	-14.521	35.7636	-5.83871	ALDOB	aldolase, fructose-bisphosphate B
201426_s_at	1.04e-17	3.64e-20	14.4895	35.6713	1.28053	VIM	vimentin
1558290_a_at	1.31e-17	4.62e-20	14.4092	35.4358	2.34244	MIR1204PVT1	microRNA 1204///Pvt1 oncogene (non-protein coding)
240807_at	1.36e-17	4.83e-20	-14.3942	35.3917	-1.70696	LINC01187	long intergenic non-protein coding RNA 1187
208121_s_at	1.46e-17	5.2e-20	-14.3694	35.3187	-2.956	PTPRO	protein tyrosine phosphatase, receptor type O
223216_x_at	1.54e-17	5.53e-20	14.349	35.2587	2.51192	FBXO16ZNF395	F-box protein 16///zinc finger protein 395
206026_s_at	1.81e-17	6.53e-20	14.2927	35.0926	5.17346	TNFAIP6	TNF alpha induced protein 6
205777_at	1.94e-17	7.02e-20	-14.2688	35.0219	-2.75697	DUSP9	dual specificity phosphatase 9
203409_at	2.08e-17	7.56e-20	14.2437	34.9475	1.87703	DDB2	damage specific DNA binding protein 2
238919_at	2.67e-17	9.77e-20	-14.1582	34.6939	-2.84126	PCDH9	protocadherin 9
204199_at	2.74e-17	1.01e-19	-14.1485	34.6652	-1.90235	RALGPS1	Ral GEF with PH domain and SH3 binding motif 1
206025_s_at	2.76e-17	1.02e-19	14.1441	34.652	4.76047	TNFAIP6	TNF alpha induced protein 6
206529_x_at	2.84e-17	1.06e-19	-14.1322	34.6168	-3.61913	SLC26A4	solute carrier family 26 member 4
217983_s_at	2.98e-17	1.11e-19	14.1146	34.5644	2.50408	RNASET2	ribonuclease T2
241483_at	3.4e-17	1.27e-19	-14.0697	34.4305	-2.19222	CLNK	cytokine dependent hematopoietic cell linker
218149_s_at	3.67e-17	1.38e-19	14.0429	34.3505	2.15784	ZNF395	zinc finger protein 395
221298_s_at	4.68e-17	1.77e-19	-13.9604	34.104	-4.22666	SLC22A8	solute carrier family 22 member 8
202992_at	4.78e-17	1.82e-19	-13.9519	34.0785	-4.28968	C7	complement component 7
223391_at	4.93e-17	1.88e-19	-13.9402	34.0433	-1.17072	SGPP1	sphingosine-1-phosphate phosphatase 1
244119_at	5.06e-17	1.94e-19	-13.9297	34.0117	-2.48861	LINC00551	long intergenic non-protein coding RNA 551
214424_s_at	5.11e-17	1.97e-19	-13.9248	33.9972	-3.02646	ALDOB	aldolase, fructose-bisphosphate B
204899_s_at	5.12e-17	1.98e-19	13.9228	33.9911	1.84088	SAP30	Sin3A associated protein 30
214180_at	5.62e-17	2.19e-19	-13.8902	33.8931	-2.31786	MAN1C1	mannosidase alpha class 1C member 1
218186_at	5.87e-17	2.3e-19	-13.8744	33.8458	-3.49581	RAB25	RAB25, member RAS oncogene family
225043_at	6.07e-17	2.39e-19	13.8619	33.8081	1.80852	SLC15A4	solute carrier family 15 member 4
217874_at	7.39e-17	2.92e-19	-13.7955	33.6079	-1.58191	SUCLG1	succinate-CoA ligase alpha subunit
219554_at	7.56e-17	3e-19	-13.7868	33.5817	-3.13875	RHCG	Rh family C glycoprotein
236480_at	7.76e-17	3.09e-19	13.7765	33.5506	2.40046	MIR210HG	MIR210 host gene
217773_s_at	7.94e-17	3.18e-19	-13.7673	33.5228	-0.925143	NDUFA4	NDUFA4, mitochondrial complex associated
218898_at	9.03e-17	3.63e-19	13.7239	33.3915	2.13597	FAM57A	family with sequence similarity 57 member A
207076_s_at	9.85e-17	3.98e-19	-13.6938	33.3003	-2.59905	ASS1	argininosuccinate synthase 1
231007_at	9.88e-17	4.01e-19	13.6913	33.2928	4.8399
211148_s_at	1.03e-16	4.18e-19	13.6778	33.2519	2.66855	ANGPT2	angiopoietin 2
217984_at	1.11e-16	4.56e-19	13.6491	33.1648	2.54392	RNASET2	ribonuclease T2
236513_at	1.12e-16	4.61e-19	13.6459	33.1548	2.49923	PRELID2	PRELI domain containing 2
230238_at	1.15e-16	4.74e-19	-13.637	33.128	-2.8103	SOWAHA	sosondowah ankyrin repeat domain family member A
231068_at	1.17e-16	4.88e-19	-13.6275	33.0991	-3.81589	SLC47A2	solute carrier family 47 member 2
31835_at	1.23e-16	5.16e-19	-13.6092	33.0434	-1.94663	HRG	histidine rich glycoprotein
207650_x_at	1.23e-16	5.16e-19	-13.6091	33.0431	-1.36072	PTGER1	prostaglandin E receptor 1
226733_at	1.23e-16	5.18e-19	-13.6079	33.0395	-2.34811	PFKFB2	6-phosphofructo-2-kinase/fructose-2,6-biphosphatase 2
209343_at	1.31e-16	5.52e-19	-13.5871	32.9762	-2.90714	EFHD1	EF-hand domain family member D1
239464_at	1.35e-16	5.71e-19	-13.5761	32.9426	-2.15034	KCNJ15	potassium voltage-gated channel subfamily J member 15
228915_at	1.52e-16	6.49e-19	-13.5344	32.8155	-3.15041	DACH1	dachshund family transcription factor 1
205471_s_at	1.55e-16	6.62e-19	-13.5282	32.7967	-2.74846	DACH1	dachshund family transcription factor 1
228504_at	1.64e-16	7.03e-19	-13.5084	32.736	-2.19866	SCN7A	sodium voltage-gated channel alpha subunit 7
208354_s_at	1.76e-16	7.61e-19	-13.483	32.6583	-3.04613	SLC12A3	solute carrier family 12 member 3
211527_x_at	1.89e-16	8.18e-19	13.4592	32.5855	2.72272	VEGFA	vascular endothelial growth factor A
205751_at	2e-16	8.7e-19	-13.4395	32.5254	-4.25038	SH3GL2	SH3 domain containing GRB2 like 2, endophilin A1
236489_at	2e-16	8.74e-19	-13.438	32.5208	-3.60968	ADGRF1	adhesion G protein-coupled receptor F1
206410_at	2.08e-16	9.15e-19	-13.4231	32.4748	-1.85537	NR0B2	nuclear receptor subfamily 0 group B member 2
206686_at	2.12e-16	9.34e-19	13.4165	32.4547	1.91183	PDK1	pyruvate dehydrogenase kinase 1
215274_at	2.15e-16	9.52e-19	-13.4102	32.4354	-2.7321	SLC12A3	solute carrier family 12 member 3
226597_at	2.38e-16	1.06e-18	-13.3766	32.3322	-2.52263	REEP6	receptor accessory protein 6
205983_at	2.39e-16	1.06e-18	-13.374	32.3242	-3.79094	DPEP1	dipeptidase 1 (renal)
219232_s_at	2.51e-16	1.13e-18	13.356	32.2688	3.86511	EGLN3	egl-9 family hypoxia inducible factor 3
215129_at	2.6e-16	1.17e-18	-13.3442	32.2325	-1.96144	PIK3C2G	phosphatidylinositol-4-phosphate 3-kinase catalytic subunit type 2 gamma
205675_at	2.6e-16	1.17e-18	-13.3425	32.2275	-3.33432	MTTP	microsomal triglyceride transfer protein
221530_s_at	3.12e-16	1.41e-18	13.2824	32.0423	3.43899	BHLHE41	basic helix-loop-helix family member e41
207543_s_at	3.18e-16	1.45e-18	13.2747	32.0186	1.8007	P4HA1	prolyl 4-hydroxylase subunit alpha 1
1552766_at	3.22e-16	1.47e-18	-13.2697	32.0029	-2.58021	HS6ST2	heparan sulfate 6-O-sulfotransferase 2
203484_at	3.45e-16	1.58e-18	13.2459	31.9295	0.968705	SEC61G	Sec61 translocon gamma subunit
228499_at	3.47e-16	1.6e-18	13.2429	31.9203	1.72957	PFKFB4	6-phosphofructo-2-kinase/fructose-2,6-biphosphatase 4
222271_at	3.52e-16	1.63e-18	-13.2369	31.9018	-2.15843
224869_s_at	3.62e-16	1.68e-18	-13.2269	31.8706	-1.21192	MRPS25	mitochondrial ribosomal protein S25
236892_s_at	3.86e-16	1.8e-18	-13.2047	31.8021	-3.58912	HOXB-AS3	HOXB cluster antisense RNA 3
227202_at	3.94e-16	1.85e-18	-13.1969	31.778	-2.44509	CNTN1	contactin 1
212171_x_at	4.01e-16	1.89e-18	13.1899	31.7564	2.18138	VEGFA	vascular endothelial growth factor A
211919_s_at	4.09e-16	1.93e-18	13.1829	31.7346	2.70961	CXCR4	C-X-C motif chemokine receptor 4
227908_at	5.21e-16	2.47e-18	-13.1042	31.4903	-1.65676	TBC1D24	TBC1 domain family member 24
215472_at	5.49e-16	2.62e-18	-13.085	31.4305	-1.577	PACRG	PARK2 coregulated
211548_s_at	5.49e-16	2.62e-18	-13.0847	31.4298	-3.99312	HPGD	hydroxyprostaglandin dehydrogenase 15-(NAD)
225057_at	5.49e-16	2.63e-18	13.0839	31.4272	1.76757	SLC15A4	solute carrier family 15 member 4
205316_at	5.77e-16	2.77e-18	-13.0667	31.3736	-2.74937	SLC15A2	solute carrier family 15 member 2
213285_at	5.86e-16	2.83e-18	-13.0606	31.3548	-3.64055	TMEM30B	transmembrane protein 30B
209897_s_at	5.86e-16	2.84e-18	-13.0594	31.351	-2.17748	SLIT2	slit guidance ligand 2
238133_at	5.93e-16	2.88e-18	-13.0545	31.3356	-1.88506
212689_s_at	6.2e-16	3.03e-18	13.0386	31.2861	1.21757	KDM3A	lysine demethylase 3A
207691_x_at	6.86e-16	3.36e-18	13.0056	31.1833	2.31354	ENTPD1	ectonucleoside triphosphate diphosphohydrolase 1
202990_at	6.91e-16	3.4e-18	13.0018	31.1714	2.12468	PYGL	phosphorylase, glycogen, liver
214788_x_at	7.29e-16	3.61e-18	-12.9828	31.112	-1.59564	DDN	dendrin
230472_at	7.29e-16	3.61e-18	-12.9825	31.1109	-3.05217	IRX1	iroquois homeobox 1
230931_at	7.52e-16	3.74e-18	-12.9715	31.0768	-4.17344	PLG	plasminogen
229168_at	7.89e-16	3.94e-18	12.9552	31.0257	3.26643	COL23A1	collagen type XXIII alpha 1 chain
209201_x_at	8.27e-16	4.15e-18	12.9389	30.9748	2.63372	CXCR4	C-X-C motif chemokine receptor 4
230084_at	8.92e-16	4.49e-18	-12.9139	30.8963	-2.22271	SLC30A2	solute carrier family 30 member 2
204254_s_at	9e-16	4.54e-18	-12.9099	30.8838	-2.05638	VDR	vitamin D (1,25- dihydroxyvitamin D3) receptor
203914_x_at	9.12e-16	4.62e-18	-12.9047	30.8675	-3.90891	HPGD	hydroxyprostaglandin dehydrogenase 15-(NAD)
229659_s_at	9.19e-16	4.67e-18	-12.901	30.8558	-2.67771
206371_at	9.55e-16	4.87e-18	-12.8876	30.814	-1.77326	FOLR3	folate receptor 3
219862_s_at	9.55e-16	4.89e-18	12.8864	30.8101	0.929928	NARF	nuclear prelamin A recognition factor
241859_at	9.89e-16	5.08e-18	-12.8745	30.7727	-1.9645	PLCL1	phospholipase C like 1
217973_at	1.02e-15	5.28e-18	-12.8625	30.7352	-2.24008	DCXR	dicarbonyl and L-xylulose reductase
231070_at	1.04e-15	5.39e-18	-12.8558	30.7142	-3.54481	IYD	iodotyrosine deiodinase
209966_x_at	1.05e-15	5.46e-18	-12.8517	30.7013	-2.88974	ESRRG	estrogen related receptor gamma
207414_s_at	1.07e-15	5.56e-18	12.8461	30.6837	3.40565	LOC100507472PCSK6	uncharacterized LOC100507472///proprotein convertase subtilisin/kexin type 6
209992_at	1.08e-15	5.65e-18	-12.8408	30.6669	-1.94359	PFKFB2	6-phosphofructo-2-kinase/fructose-2,6-biphosphatase 2
244330_at	1.1e-15	5.78e-18	-12.8339	30.6453	-1.26749
203324_s_at	1.26e-15	6.63e-18	12.7904	30.5083	1.87088	CAV2	caveolin 2
201903_at	1.42e-15	7.5e-18	-12.7517	30.3862	-1.05345	UQCRC1	ubiquinol-cytochrome c reductase core protein I
235061_at	1.42e-15	7.54e-18	-12.75	30.3809	-1.56971	PPM1K	protein phosphatase, Mg2+/Mn2+ dependent 1K
201250_s_at	1.67e-15	8.87e-18	12.6988	30.2194	2.53646	SLC2A1	solute carrier family 2 member 1
231677_at	1.68e-15	8.98e-18	-12.695	30.2072	-4.01122	LOC105377924	uncharacterized LOC105377924
219803_at	1.8e-15	9.63e-18	-12.6728	30.137	-3.96191	ANGPTL3	angiopoietin like 3
239183_at	1.83e-15	9.82e-18	-12.6668	30.1181	-1.70005	ANGPTL1	angiopoietin like 1
211357_s_at	1.86e-15	1.01e-17	-12.6592	30.0939	-6.12703	ALDOB	aldolase, fructose-bisphosphate B
221504_s_at	1.88e-15	1.02e-17	-12.6554	30.0818	-1.0128	ATP6V1H	ATPase H+ transporting V1 subunit H
208966_x_at	1.88e-15	1.02e-17	12.6549	30.0802	1.80474	IFI16	interferon gamma inducible protein 16
204931_at	1.89e-15	1.03e-17	-12.651	30.068	-2.84924	TCF21	transcription factor 21
201284_s_at	1.9e-15	1.04e-17	-12.649	30.0615	-1.30752	APEH	acylaminoacyl-peptide hydrolase
203824_at	1.9e-15	1.04e-17	-12.6475	30.0569	-4.62709	TSPAN8	tetraspanin 8
210532_s_at	1.91e-15	1.05e-17	-12.6458	30.0516	-0.668178	C14orf2	chromosome 14 open reading frame 2
202238_s_at	1.95e-15	1.08e-17	12.6372	30.0242	3.68928	LOC101928916NNMT	uncharacterized LOC101928916///nicotinamide N-methyltransferase
225622_at	2.35e-15	1.3e-17	12.5788	29.839	1.80947	PAG1	phosphoprotein membrane anchor with glycosphingolipid microdomains 1
226961_at	2.35e-15	1.31e-17	-12.5765	29.8315	-2.13269	PRR15	proline rich 15
219949_at	2.35e-15	1.31e-17	-12.5761	29.8303	-3.40125	LRRC2	leucine rich repeat containing 2
217238_s_at	2.37e-15	1.32e-17	-12.5731	29.8209	-6.793	ALDOB	aldolase, fructose-bisphosphate B
236150_at	2.45e-15	1.38e-17	-12.5609	29.7819	-1.60055	HYKK	hydroxylysine kinase
227642_at	2.45e-15	1.38e-17	-12.5599	29.7788	-3.92503	TFCP2L1	transcription factor CP2-like 1
229957_at	2.66e-15	1.5e-17	12.5335	29.6949	1.73762	TMEM91	transmembrane protein 91
209602_s_at	2.66e-15	1.51e-17	-12.5323	29.691	-3.32779	GATA3	GATA binding protein 3
227197_at	2.79e-15	1.59e-17	-12.5164	29.6403	-2.02862	ARHGEF26	Rho guanine nucleotide exchange factor 26
225414_at	2.79e-15	1.59e-17	12.5152	29.6366	1.10616	RNF149	ring finger protein 149
229937_x_at	2.87e-15	1.64e-17	12.5059	29.6069	2.45848
237639_at	2.95e-15	1.69e-17	-12.4968	29.5777	-2.7188	TMEM207	transmembrane protein 207
237261_at	2.99e-15	1.72e-17	12.4908	29.5587	3.32012	ANGPT2	angiopoietin 2
206332_s_at	2.99e-15	1.73e-17	12.4904	29.5574	1.73848	IFI16	interferon gamma inducible protein 16
202656_s_at	2.99e-15	1.73e-17	12.4891	29.5532	1.23964	SERTAD2	SERTA domain containing 2
205617_at	3.17e-15	1.84e-17	-12.4701	29.4926	-1.01027	PRRG2	proline rich and Gla domain 2
217028_at	3.17e-15	1.85e-17	12.4687	29.4881	2.67178	CXCR4	C-X-C motif chemokine receptor 4
231634_at	3.28e-15	1.92e-17	-12.4574	29.452	-3.09346	SLC12A3	solute carrier family 12 member 3
210452_x_at	3.32e-15	1.95e-17	-12.4522	29.4356	-3.23835	CYP4F2	cytochrome P450 family 4 subfamily F member 2
1557776_at	3.72e-15	2.19e-17	-12.4165	29.3215	-1.84054	LOC101928303	uncharacterized LOC101928303
201623_s_at	3.73e-15	2.21e-17	12.4141	29.3136	0.885926	DARS	aspartyl-tRNA synthetase
229831_at	3.91e-15	2.31e-17	-12.3992	29.2659	-4.40625	CNTN3	contactin 3
228375_at	3.99e-15	2.37e-17	-12.3917	29.242	-2.87242	IGSF11	immunoglobulin superfamily member 11
223610_at	4.1e-15	2.45e-17	12.382	29.2109	2.12124	SEMA5B	semaphorin 5B
240323_at	4.18e-15	2.5e-17	-12.375	29.1884	-1.49433
220161_s_at	4.28e-15	2.57e-17	-12.3673	29.1638	-2.414	EPB41L4B	erythrocyte membrane protein band 4.1 like 4B
240192_at	4.91e-15	2.95e-17	-12.3236	29.0234	-1.67985	GATA3-AS1	GATA3 antisense RNA 1
230836_at	5.01e-15	3.03e-17	12.316	28.9993	3.29014	ST8SIA4	ST8 alpha-N-acetyl-neuraminide alpha-2,8-sialyltransferase 4
1552549_a_at	5.04e-15	3.05e-17	-12.3133	28.9905	-1.18992	BSND	barttin CLCNK type accessory beta subunit
204122_at	5.43e-15	3.3e-17	12.2892	28.913	2.16859	TYROBP	TYRO protein tyrosine kinase binding protein
242373_at	5.43e-15	3.31e-17	-12.2884	28.9104	-1.37123
235515_at	5.92e-15	3.62e-17	-12.2612	28.8228	-1.38445	SYNE4	spectrin repeat containing nuclear envelope family member 4
242579_at	5.97e-15	3.66e-17	-12.2576	28.8112	-2.13663	BMPR1B	bone morphogenetic protein receptor type 1B
235050_at	6e-15	3.69e-17	-12.2551	28.8032	-1.13351	SLC2A12	solute carrier family 2 member 12
209603_at	6.17e-15	3.81e-17	-12.2453	28.7718	-2.39052	GATA3	GATA binding protein 3
201818_at	6.4e-15	3.96e-17	12.2334	28.7334	2.32777	LPCAT1	lysophosphatidylcholine acyltransferase 1
237736_at	6.43e-15	3.99e-17	-12.2308	28.725	-0.842877	BSND	barttin CLCNK type accessory beta subunit
242269_at	6.9e-15	4.29e-17	-12.2085	28.6529	-1.82157	LINC00982	long intergenic non-protein coding RNA 982
217775_s_at	6.97e-15	4.35e-17	-12.2042	28.6392	-1.24662	RDH11	retinol dehydrogenase 11 (all-trans/9-cis/11-cis)
219461_at	6.99e-15	4.38e-17	-12.2021	28.6323	-1.35449	PAK6	p21 (RAC1) activated kinase 6
209460_at	6.99e-15	4.38e-17	-12.2018	28.6313	-3.25361	ABAT	4-aminobutyrate aminotransferase
204457_s_at	7.17e-15	4.51e-17	-12.1929	28.6028	-2.71015	GAS1	growth arrest specific 1
224480_s_at	7.91e-15	4.99e-17	-12.1616	28.5017	-3.73471	GPAT3	glycerol-3-phosphate acyltransferase 3
230741_at	7.91e-15	5.03e-17	12.1595	28.4948	2.5479	P2RX7	purinergic receptor P2X 7
222536_s_at	7.91e-15	5.03e-17	12.1592	28.4939	1.45432	ZNF395	zinc finger protein 395
223939_at	7.91e-15	5.04e-17	-12.1589	28.493	-3.38808	SUCNR1	succinate receptor 1
202803_s_at	8.7e-15	5.55e-17	12.1289	28.3959	2.16915	ITGB2	integrin subunit beta 2
209613_s_at	8.81e-15	5.64e-17	-12.124	28.3801	-4.75532	ADH1B	alcohol dehydrogenase 1B (class I), beta polypeptide
229975_at	9.21e-15	5.91e-17	-12.1097	28.3336	-3.4396	BMPR1B	bone morphogenetic protein receptor type 1B
227629_at	9.22e-15	5.93e-17	-12.1086	28.3299	-3.06405	PRLR	prolactin receptor
223748_at	9.33e-15	6.02e-17	-12.1039	28.315	-1.5197	SLC4A11	solute carrier family 4 member 11
209439_s_at	9.48e-15	6.14e-17	12.0982	28.2965	1.87007	PHKA2	phosphorylase kinase regulatory subunit alpha 2
217530_at	9.56e-15	6.21e-17	-12.0946	28.2848	-2.82986	SLC34A1	solute carrier family 34 member 1
202237_at	9.69e-15	6.31e-17	12.0899	28.2696	3.27572	LOC101928916NNMT	uncharacterized LOC101928916///nicotinamide N-methyltransferase
204613_at	1.03e-14	6.71e-17	-12.0708	28.2076	-1.37264	PLCG2	phospholipase C gamma 2
201923_at	1.03e-14	6.74e-17	12.0694	28.2031	1.32831	PRDX4	peroxiredoxin 4
45297_at	1.03e-14	6.77e-17	12.068	28.1985	2.18719	EHD2	EH domain containing 2
230130_at	1.09e-14	7.18e-17	-12.0503	28.1409	-2.84803	SLIT2	slit guidance ligand 2
227226_at	1.09e-14	7.19e-17	-12.0498	28.1394	-1.67979	MRAP2	melanocortin 2 receptor accessory protein 2
233712_at	1.11e-14	7.32e-17	-12.0441	28.1208	-2.77245	LOC101928574LOC101060181ZNF44	uncharacterized LOC101928574///zinc finger protein ZnFP12///zinc finger protein 44
1560384_a_at	1.12e-14	7.43e-17	-12.0396	28.1061	-1.327	LOC101928658	uncharacterized LOC101928658
209474_s_at	1.16e-14	7.75e-17	12.0267	28.0644	2.39554	ENTPD1	ectonucleoside triphosphate diphosphohydrolase 1
206840_at	1.2e-14	7.99e-17	-12.0173	28.0338	-4.57054	AFM	afamin
205199_at	1.28e-14	8.56e-17	11.9964	27.9658	3.90812	CA9	carbonic anhydrase 9
239132_at	1.3e-14	8.75e-17	-11.9898	27.9444	-1.63087	NOS1	nitric oxide synthase 1
209604_s_at	1.3e-14	8.77e-17	-11.989	27.9417	-3.13432	GATA3	GATA binding protein 3
240320_at	1.34e-14	9.03e-17	-11.98	27.9123	-3.52946	RNF212B	ring finger protein 212B
242943_at	1.34e-14	9.12e-17	11.9772	27.9033	3.59685	ST8SIA4	ST8 alpha-N-acetyl-neuraminide alpha-2,8-sialyltransferase 4
201819_at	1.34e-14	9.12e-17	11.9769	27.9023	2.87652	SCARB1	scavenger receptor class B member 1
205934_at	1.35e-14	9.16e-17	-11.9757	27.8984	-3.2793	PLCL1	phospholipase C like 1
222662_at	1.36e-14	9.28e-17	11.9716	27.8851	1.94878	PPP1R3B	protein phosphatase 1 regulatory subunit 3B
204777_s_at	1.38e-14	9.43e-17	-11.9668	27.8693	-4.36885	MAL	mal, T-cell differentiation protein
226226_at	1.43e-14	9.81e-17	-11.9549	27.8305	-1.5753	TMEM45B	transmembrane protein 45B
215807_s_at	1.51e-14	1.04e-16	-11.9378	27.7747	-1.03729	PLXNB1	plexin B1
238778_at	1.58e-14	1.09e-16	-11.9233	27.7276	-2.83006	MPP7	membrane palmitoylated protein 7
230493_at	1.6e-14	1.1e-16	-11.9188	27.7128	-2.97564	SHISA2	shisa family member 2
238327_at	1.63e-14	1.13e-16	11.9112	27.6881	2.20356	ODF3B	outer dense fiber of sperm tails 3B
202897_at	1.74e-14	1.21e-16	11.8905	27.6203	1.40818	SIRPA	signal regulatory protein alpha
236004_at	1.78e-14	1.24e-16	-11.8827	27.595	-1.25146	AP5M1	adaptor related protein complex 5 mu 1 subunit
244479_at	1.81e-14	1.27e-16	-11.8771	27.5767	-2.65799
229177_at	1.81e-14	1.27e-16	-11.8759	27.5725	-2.74811	C16orf89	chromosome 16 open reading frame 89
226092_at	1.84e-14	1.3e-16	-11.8701	27.5536	-1.32811	MPP5	membrane palmitoylated protein 5
228462_at	1.91e-14	1.34e-16	-11.8589	27.5171	-2.41891	IRX2	iroquois homeobox 2
206621_s_at	1.97e-14	1.39e-16	11.8485	27.483	0.504184	EIF4H	eukaryotic translation initiation factor 4H
224339_s_at	2.01e-14	1.43e-16	-11.8403	27.4562	-1.39003	ANGPTL1	angiopoietin like 1
222774_s_at	2.01e-14	1.43e-16	11.8402	27.4558	3.22757	NETO2	neuropilin and tolloid like 2
219737_s_at	2.07e-14	1.47e-16	-11.8316	27.4277	-1.98947	PCDH9	protocadherin 9
209933_s_at	2.13e-14	1.52e-16	11.8223	27.3971	2.14606	CD300A	CD300a molecule
231334_at	2.23e-14	1.6e-16	-11.8069	27.3467	-2.02374	LOC101929480	uncharacterized LOC101929480
202619_s_at	2.25e-14	1.62e-16	11.8031	27.3342	2.49759	PLOD2	procollagen-lysine,2-oxoglutarate 5-dioxygenase 2
221870_at	2.49e-14	1.79e-16	11.7715	27.2306	2.09168	EHD2	EH domain containing 2
229302_at	2.52e-14	1.81e-16	-11.7679	27.2185	-3.85698	TMEM178A	transmembrane protein 178A
229641_at	2.62e-14	1.89e-16	-11.7553	27.1774	-1.83353	CCBE1	collagen and calcium binding EGF domains 1
233903_s_at	2.62e-14	1.89e-16	-11.7549	27.1758	-0.881805	ARHGEF26	Rho guanine nucleotide exchange factor 26
207567_at	2.64e-14	1.92e-16	-11.7515	27.1648	-1.33429	SLC13A2	solute carrier family 13 member 2
203913_s_at	2.69e-14	1.96e-16	-11.7447	27.1423	-3.78541	HPGD	hydroxyprostaglandin dehydrogenase 15-(NAD)
205258_at	2.8e-14	2.04e-16	11.732	27.1008	2.67586	INHBB	inhibin beta B subunit
218888_s_at	2.84e-14	2.08e-16	11.7269	27.084	3.41258	NETO2	neuropilin and tolloid like 2
222405_at	2.91e-14	2.13e-16	-11.7192	27.0584	-0.9565	HACD3	3-hydroxyacyl-CoA dehydratase 3
212977_at	2.96e-14	2.18e-16	11.7128	27.0375	2.43284	ACKR3	atypical chemokine receptor 3
219735_s_at	2.99e-14	2.21e-16	-11.7088	27.0244	-2.09099	TFCP2L1	transcription factor CP2-like 1
229797_at	3e-14	2.22e-16	-11.7068	27.0179	-3.48204	MCOLN3	mucolipin 3
230871_at	3.01e-14	2.23e-16	-11.7058	27.0145	-1.09712	DHX30	DEAH-box helicase 30
1552256_a_at	3.05e-14	2.27e-16	11.7002	26.996	2.91189	SCARB1	scavenger receptor class B member 1
243799_x_at	3.05e-14	2.27e-16	-11.6996	26.9941	-1.71264	ANGPTL3	angiopoietin like 3
236407_at	3.07e-14	2.29e-16	-11.6971	26.9858	-2.4137	KCNE1	potassium voltage-gated channel subfamily E regulatory subunit 1
201720_s_at	3.15e-14	2.36e-16	11.6888	26.9584	2.44119	LAPTM5	lysosomal protein transmembrane 5
221932_s_at	3.22e-14	2.41e-16	-11.6815	26.9343	-1.11756	GLRX5	glutaredoxin 5
230323_s_at	3.29e-14	2.47e-16	-11.6743	26.9106	-2.72673	TMEM45B	transmembrane protein 45B
226347_at	3.43e-14	2.58e-16	11.6611	26.8672	1.81051
223185_s_at	3.52e-14	2.66e-16	11.6529	26.8399	2.47139	BHLHE41	basic helix-loop-helix family member e41
243163_at	3.56e-14	2.69e-16	-11.6485	26.8257	-1.77623	HECW1	HECT, C2 and WW domain containing E3 ubiquitin protein ligase 1
231051_at	3.58e-14	2.71e-16	-11.6462	26.818	-3.55801	MRLN	myoregulin
224870_at	3.6e-14	2.74e-16	-11.6436	26.8093	-1.74476	DANCR	differentiation antagonizing non-protein coding RNA
205502_at	3.63e-14	2.77e-16	-11.6406	26.7995	-3.59848	CYP17A1	cytochrome P450 family 17 subfamily A member 1
202620_s_at	3.71e-14	2.84e-16	11.6331	26.7747	1.97422	PLOD2	procollagen-lysine,2-oxoglutarate 5-dioxygenase 2
219671_at	3.72e-14	2.86e-16	-11.6309	26.7674	-1.87582	HPCAL4	hippocalcin like 4
211748_x_at	3.72e-14	2.86e-16	-11.6306	26.7664	-3.09463	PTGDS	prostaglandin D2 synthase
229480_at	3.81e-14	2.93e-16	-11.6229	26.7409	-2.06314	MAGI2-AS3	MAGI2 antisense RNA 3
209978_s_at	3.83e-14	2.96e-16	-11.6205	26.7331	-4.3991	PLGLPA	plasminogen///lipoprotein(a)
215264_at	4.15e-14	3.21e-16	-11.5956	26.6508	-1.5909	EMX1	empty spiracles homeobox 1
235988_at	4.17e-14	3.23e-16	-11.5937	26.6447	-2.25139	ADGRF1	adhesion G protein-coupled receptor F1
227195_at	4.22e-14	3.28e-16	-11.589	26.629	-1.60121	ZNF503	zinc finger protein 503
202740_at	4.44e-14	3.46e-16	-11.573	26.5759	-2.63555	ABHD14A-ACY1ACY1	ABHD14A-ACY1 readthrough///aminoacylase 1
218498_s_at	4.77e-14	3.73e-16	11.5505	26.5015	1.76825	ERO1A	endoplasmic reticulum oxidoreductase 1 alpha
213479_at	4.77e-14	3.73e-16	11.5503	26.5007	5.0568	NPTX2	neuronal pentraxin 2
213182_x_at	4.8e-14	3.77e-16	-11.5476	26.4918	-2.24981	CDKN1C	cyclin dependent kinase inhibitor 1C
1554199_at	4.83e-14	3.8e-16	-11.5449	26.4829	-2.57884	PTPRO	protein tyrosine phosphatase, receptor type O
229313_at	4.87e-14	3.84e-16	-11.5422	26.4742	-1.88725	ANO5	anoctamin 5
206254_at	4.9e-14	3.87e-16	-11.5391	26.4639	-3.88744	EGF	epidermal growth factor
211549_s_at	4.97e-14	3.93e-16	-11.5346	26.449	-2.31712	HPGD	hydroxyprostaglandin dehydrogenase 15-(NAD)
1553392_at	5.02e-14	3.98e-16	11.5308	26.4362	2.91658	LOC102724660EFCAB3	uncharacterized LOC102724660///EF-hand calcium binding domain 3
218918_at	5.12e-14	4.07e-16	-11.5244	26.4151	-3.10816	MAN1C1	mannosidase alpha class 1C member 1
237450_at	5.14e-14	4.1e-16	-11.5222	26.4078	-2.4732	LOC389332	uncharacterized LOC389332
212187_x_at	5.2e-14	4.16e-16	-11.518	26.3937	-3.25919	PTGDS	prostaglandin D2 synthase
229205_at	5.31e-14	4.25e-16	-11.5111	26.371	-1.39922	ZNF793-AS1	ZNF793 antisense RNA 1 (head to head)
228502_at	5.34e-14	4.29e-16	-11.5088	26.3633	-2.05807	RPS6KA6	ribosomal protein S6 kinase A6
219569_s_at	5.46e-14	4.4e-16	11.5012	26.338	1.67813	SLC35G2	solute carrier family 35 member G2
225081_s_at	5.51e-14	4.44e-16	11.4981	26.3279	2.20893	CDCA7L	cell division cycle associated 7 like
209086_x_at	5.63e-14	4.55e-16	11.4908	26.3036	1.53061	MIR6756MCAM	microRNA 6756///melanoma cell adhesion molecule
218883_s_at	5.67e-14	4.59e-16	11.488	26.2944	2.05297	CENPU	centromere protein U
241181_x_at	5.7e-14	4.62e-16	-11.4861	26.2879	-1.52079
212350_at	5.84e-14	4.76e-16	-11.4777	26.26	-0.988884	TBC1D1	TBC1 domain family member 1
209459_s_at	5.86e-14	4.78e-16	-11.4763	26.2554	-3.56254	ABAT	4-aminobutyrate aminotransferase
229826_at	5.91e-14	4.83e-16	-11.4732	26.2452	-0.860296	SMIM4	small integral membrane protein 4
214261_s_at	6.2e-14	5.08e-16	-11.4578	26.1939	-3.09727	ADH6	alcohol dehydrogenase 6 (class V)
220625_s_at	6.22e-14	5.1e-16	-11.4566	26.1897	-2.19668	ELF5	E74 like ETS transcription factor 5
220318_at	6.23e-14	5.13e-16	-11.455	26.1845	-1.16792	EPN3	epsin 3
204130_at	6.53e-14	5.39e-16	-11.4403	26.1358	-3.54633	HSD11B2	hydroxysteroid 11-beta dehydrogenase 2
213349_at	6.66e-14	5.5e-16	11.4341	26.1151	2.67419	TMCC1	transmembrane and coiled-coil domain family 1
202202_s_at	6.71e-14	5.56e-16	11.4311	26.1051	2.78551	LAMA4	laminin subunit alpha 4
91703_at	6.75e-14	5.6e-16	11.4287	26.0972	1.08685	EHBP1L1	EH domain binding protein 1 like 1
1553319_at	6.81e-14	5.67e-16	-11.4254	26.0861	-1.14992	OXGR1	oxoglutarate receptor 1
208965_s_at	6.88e-14	5.74e-16	11.4216	26.0734	2.06883	IFI16	interferon gamma inducible protein 16
206790_s_at	7.12e-14	5.95e-16	-11.4108	26.0375	-0.767226	NDUFB1	NADH:ubiquinone oxidoreductase subunit B1
224942_at	7.17e-14	6e-16	-11.4081	26.0284	-2.50139	PAPPA	pappalysin 1
210577_at	7.21e-14	6.05e-16	-11.4056	26.02	-1.48581	CASR	calcium sensing receptor
204255_s_at	7.22e-14	6.07e-16	-11.4047	26.017	-1.80132	VDR	vitamin D (1,25- dihydroxyvitamin D3) receptor
207705_s_at	7.23e-14	6.1e-16	-11.4034	26.0129	-1.1591	NINL	ninein like
201105_at	7.33e-14	6.19e-16	11.3988	25.9976	1.65703	LGALS1	galectin 1
210869_s_at	7.57e-14	6.41e-16	11.3885	25.9632	2.10343	MIR6756MCAM	microRNA 6756///melanoma cell adhesion molecule
206878_at	7.63e-14	6.47e-16	-11.3856	25.9536	-3.26699	DAO	D-amino acid oxidase
201624_at	7.72e-14	6.57e-16	11.3812	25.939	1.12352	DARS	aspartyl-tRNA synthetase
1053_at	7.77e-14	6.62e-16	11.3788	25.9308	1.00405	RFC2	replication factor C subunit 2
226246_at	7.84e-14	6.7e-16	-11.3753	25.9191	-1.58851	KCTD1	potassium channel tetramerization domain containing 1
231391_at	7.85e-14	6.72e-16	-11.3745	25.9165	-5.22904	CTXN3	cortexin 3
210513_s_at	7.87e-14	6.75e-16	11.3729	25.9112	2.02212	VEGFA	vascular endothelial growth factor A
238996_x_at	8.08e-14	6.95e-16	11.3645	25.8832	1.32686	ALDOA	aldolase, fructose-bisphosphate A
220510_at	8.28e-14	7.13e-16	-11.3565	25.8566	-1.14968	RHBG	Rh family B glycoprotein (gene/pseudogene)
228583_at	8.42e-14	7.27e-16	-11.351	25.838	-1.37976	LIN52	lin-52 DREAM MuvB core complex component
202112_at	8.46e-14	7.32e-16	11.3489	25.831	3.18211	VWF	von Willebrand factor
215686_x_at	8.77e-14	7.61e-16	-11.3375	25.7931	-0.774615	TFAP2B	transcription factor AP-2 beta
202920_at	8.82e-14	7.66e-16	-11.3352	25.7854	-3.59393	ANK2	ankyrin 2, neuronal
228128_x_at	9.2e-14	8.01e-16	-11.3221	25.7416	-3.66894	PAPPA	pappalysin 1
204573_at	9.26e-14	8.07e-16	-11.3197	25.7334	-0.909723	CROT	carnitine O-octanoyltransferase
241302_at	9.58e-14	8.38e-16	-11.3087	25.6968	-1.49672
239242_at	9.59e-14	8.4e-16	-11.3078	25.6937	-1.39673	SLC25A5-AS1	SLC25A5 antisense RNA 1
243955_at	9.68e-14	8.5e-16	-11.3046	25.6829	-1.44338
209610_s_at	9.77e-14	8.6e-16	11.301	25.671	1.72236	SLC1A4	solute carrier family 1 member 4
1563022_at	1.07e-13	9.44e-16	-11.2732	25.578	-1.59589	CCDC160	coiled-coil domain containing 160
203453_at	1.09e-13	9.67e-16	-11.2662	25.5544	-3.67674	SCNN1A	sodium channel epithelial 1 alpha subunit
226846_at	1.13e-13	9.98e-16	-11.2567	25.5228	-1.95231	PHYHD1	phytanoyl-CoA dioxygenase domain containing 1
238862_at	1.14e-13	1.01e-15	-11.2518	25.5062	-2.0104	MFSD4A	major facilitator superfamily domain containing 4A
238021_s_at	1.17e-13	1.04e-15	11.2457	25.4858	2.02569	CRNDE	colorectal neoplasia differentially expressed (non-protein coding)
237484_at	1.19e-13	1.06e-15	-11.2385	25.4617	-2.44865	SMCO3	single-pass membrane protein with coiled-coil domains 3
231376_at	1.2e-13	1.07e-15	-11.2353	25.451	-4.73878	UPP2	uridine phosphorylase 2
227112_at	1.23e-13	1.1e-15	11.2274	25.4245	1.88087	TMCC1	transmembrane and coiled-coil domain family 1
211023_at	1.25e-13	1.12e-15	-11.2229	25.4095	-1.02352	PDHB	pyruvate dehydrogenase (lipoamide) beta
236374_at	1.27e-13	1.14e-15	-11.2162	25.387	-4.22266	CTXN3	cortexin 3
220948_s_at	1.29e-13	1.16e-15	-11.2113	25.3704	-1.35396	ATP1A1	ATPase Na+/K+ transporting subunit alpha 1
231073_at	1.3e-13	1.17e-15	-11.2083	25.3604	-0.804925	C1orf168	chromosome 1 open reading frame 168
205500_at	1.33e-13	1.2e-15	-11.2021	25.3394	-1.73414	C5	complement component 5
216219_at	1.36e-13	1.23e-15	-11.1946	25.3144	-1.84402	AQP6	aquaporin 6
200872_at	1.38e-13	1.26e-15	11.1886	25.2944	1.06741	S100A10	S100 calcium binding protein A10
221840_at	1.44e-13	1.31e-15	11.1768	25.2545	1.72024	PTPRE	protein tyrosine phosphatase, receptor type E
221588_x_at	1.44e-13	1.31e-15	-11.175	25.2485	-3.36417	ALDH6A1	aldehyde dehydrogenase 6 family member A1
201695_s_at	1.49e-13	1.36e-15	-11.1654	25.2163	-1.54495	PNP	purine nucleoside phosphorylase
238755_at	1.57e-13	1.44e-15	-11.1482	25.1584	-2.64095	RASSF10	Ras association domain family member 10
227354_at	1.59e-13	1.46e-15	11.1445	25.1461	1.98879	PAG1	phosphoprotein membrane anchor with glycosphingolipid microdomains 1
210512_s_at	1.65e-13	1.51e-15	11.133	25.1074	1.36986	VEGFA	vascular endothelial growth factor A
210983_s_at	1.65e-13	1.52e-15	11.1326	25.1058	1.03053	MCM7	minichromosome maintenance complex component 7
209575_at	1.68e-13	1.55e-15	11.1264	25.0852	1.12107	IL10RB	interleukin 10 receptor subunit beta
225626_at	1.69e-13	1.56e-15	11.1246	25.0791	1.97501	PAG1	phosphoprotein membrane anchor with glycosphingolipid microdomains 1
203847_s_at	1.69e-13	1.57e-15	11.1229	25.0731	0.6962	AKAP8	A-kinase anchoring protein 8
219725_at	1.69e-13	1.58e-15	11.1214	25.0684	1.6319	TREM2	triggering receptor expressed on myeloid cells 2
223702_x_at	1.69e-13	1.58e-15	-11.1213	25.0678	-2.12173	FTCD	formimidoyltransferase cyclodeaminase
241726_at	1.69e-13	1.58e-15	-11.121	25.0669	-2.18381
209977_at	1.75e-13	1.63e-15	-11.1109	25.0329	-3.97464	PLG	plasminogen
1554899_s_at	1.78e-13	1.66e-15	11.1061	25.0168	2.68432	FCER1G	Fc fragment of IgE receptor Ig
230917_at	1.81e-13	1.7e-15	-11.0994	24.9942	-1.74847	PLCG2	phospholipase C gamma 2
1558487_a_at	1.87e-13	1.75e-15	-11.0897	24.9614	-1.42107	TMED4	transmembrane p24 trafficking protein 4
225272_at	1.9e-13	1.79e-15	-11.0839	24.9419	-1.47185	SAT2	spermidine/spermine N1-acetyltransferase family member 2
1552670_a_at	1.91e-13	1.79e-15	11.083	24.9388	1.90037	PPP1R3B	protein phosphatase 1 regulatory subunit 3B
205719_s_at	1.97e-13	1.86e-15	-11.0716	24.9005	-5.43956	LOC101929036PAH	uncharacterized LOC101929036///phenylalanine hydroxylase
212899_at	1.97e-13	1.87e-15	11.0714	24.8997	1.15273	CDK19	cyclin dependent kinase 19
1560089_at	1.98e-13	1.88e-15	-11.0699	24.8946	-1.38979	SLC25A25-AS1	SLC25A25 antisense RNA 1
218139_s_at	1.98e-13	1.88e-15	-11.0689	24.8913	-1.05177	AP5M1	adaptor related protein complex 5 mu 1 subunit
231398_at	2.03e-13	1.93e-15	-11.0615	24.8661	-3.73014	SLC22A7	solute carrier family 22 member 7
228233_at	2.14e-13	2.04e-15	-11.0447	24.8097	-1.25074	FREM1	FRAS1 related extracellular matrix 1
221755_at	2.2e-13	2.1e-15	11.0362	24.7807	1.13132	EHBP1L1	EH domain binding protein 1 like 1
202217_at	2.2e-13	2.11e-15	-11.0358	24.7795	-1.16511	C21orf33	chromosome 21 open reading frame 33
211663_x_at	2.25e-13	2.16e-15	-11.0289	24.7562	-2.41282	PTGDS	prostaglandin D2 synthase
213438_at	2.29e-13	2.2e-15	-11.0223	24.7339	-2.21929	NFASC	neurofascin
231496_at	2.29e-13	2.21e-15	-11.0219	24.7326	-4.17431	FCAMR	Fc fragment of IgA and IgM receptor
224941_at	2.31e-13	2.23e-15	-11.0189	24.7222	-3.10758	PAPPA	pappalysin 1
209473_at	2.32e-13	2.24e-15	11.0182	24.7199	1.35258	ENTPD1	ectonucleoside triphosphate diphosphohydrolase 1
207039_at	2.38e-13	2.3e-15	11.0097	24.6914	1.92329	CDKN2A	cyclin dependent kinase inhibitor 2A
231150_at	2.38e-13	2.31e-15	-11.0089	24.6887	-2.36149
213845_at	2.39e-13	2.32e-15	-11.0068	24.6815	-1.07299	GRIK2	glutamate ionotropic receptor kainate type subunit 2
1553970_s_at	2.39e-13	2.33e-15	-11.0061	24.6789	-2.71392	CEL	carboxyl ester lipase
242372_s_at	2.41e-13	2.35e-15	-11.0036	24.6706	-2.02133	MFSD4A	major facilitator superfamily domain containing 4A
216894_x_at	2.43e-13	2.38e-15	-11.0002	24.659	-2.07253	CDKN1C	cyclin dependent kinase inhibitor 1C
232861_at	2.54e-13	2.48e-15	-10.9876	24.6165	-1.59704	PDP2	pyruvate dehyrogenase phosphatase catalytic subunit 2
205778_at	2.6e-13	2.55e-15	-10.9793	24.5884	-1.47606	KLK7	kallikrein related peptidase 7
229254_at	2.61e-13	2.57e-15	-10.9778	24.5832	-3.06068	MFSD4A	major facilitator superfamily domain containing 4A
203438_at	2.69e-13	2.65e-15	10.9682	24.5509	2.43594	STC2	stanniocalcin 2
215411_s_at	2.82e-13	2.78e-15	10.9538	24.5019	1.16333	TRAF3IP2	TRAF3 interacting protein 2
213348_at	2.85e-13	2.81e-15	-10.9509	24.4923	-2.50697	CDKN1C	cyclin dependent kinase inhibitor 1C
204447_at	2.85e-13	2.82e-15	-10.9495	24.4874	-1.25702	LZTS3	leucine zipper tumor suppressor family member 3
219534_x_at	2.98e-13	2.95e-15	-10.9363	24.4428	-2.18996	CDKN1C	cyclin dependent kinase inhibitor 1C
214423_x_at	2.99e-13	2.97e-15	-10.935	24.4383	-2.90369	ALDOB	aldolase, fructose-bisphosphate B
203696_s_at	3.08e-13	3.06e-15	10.9255	24.4063	1.10314	RFC2	replication factor C subunit 2
203439_s_at	3.09e-13	3.08e-15	10.9245	24.4025	1.76211	STC2	stanniocalcin 2
213352_at	3.1e-13	3.09e-15	10.9227	24.3966	2.06257	TMCC1	transmembrane and coiled-coil domain family 1
219987_at	3.2e-13	3.21e-15	-10.9123	24.3613	-1.71192	ERVMER34-1	endogenous retrovirus group MER34 member 1
238689_at	3.25e-13	3.26e-15	-10.9072	24.344	-2.52494	ADGRF1	adhesion G protein-coupled receptor F1
219410_at	3.27e-13	3.29e-15	10.905	24.3365	3.57421	TMEM45A	transmembrane protein 45A
202998_s_at	3.32e-13	3.34e-15	10.9004	24.3209	3.16298	LOXL2	lysyl oxidase like 2
205382_s_at	3.37e-13	3.4e-15	10.8953	24.3035	1.96012	CFD	complement factor D
224999_at	3.38e-13	3.42e-15	10.8938	24.2985	1.9137	EGFR	epidermal growth factor receptor
201036_s_at	3.39e-13	3.43e-15	-10.8924	24.2939	-1.81711	HADH	hydroxyacyl-CoA dehydrogenase
207719_x_at	3.51e-13	3.55e-15	10.8823	24.2595	1.28082	CEP170P1CEP170	centrosomal protein 170 pseudogene 1///centrosomal protein 170
200078_s_at	3.51e-13	3.56e-15	-10.8814	24.2564	-0.849263	ATP6V0B	ATPase H+ transporting V0 subunit b
205859_at	3.56e-13	3.62e-15	10.8768	24.2408	1.70157	LY86	lymphocyte antigen 86
201135_at	3.56e-13	3.63e-15	-10.8762	24.2387	-1.43384	ECHS1	enoyl-CoA hydratase, short chain 1
244337_at	3.6e-13	3.68e-15	-10.8722	24.2252	-2.06873
221497_x_at	3.68e-13	3.76e-15	10.8654	24.2019	1.01645	EGLN1	egl-9 family hypoxia inducible factor 1
227727_at	3.72e-13	3.81e-15	-10.8621	24.1906	-1.88298	MRGPRF	MAS related GPR family member F
231632_at	3.74e-13	3.84e-15	-10.8597	24.1826	-3.09583	ERICH4	glutamate rich 4
228546_at	3.75e-13	3.85e-15	-10.8583	24.178	-2.68264	DPP6	dipeptidyl peptidase like 6
238025_at	3.8e-13	3.91e-15	10.8541	24.1636	1.3422	MLKL	mixed lineage kinase domain like
214106_s_at	3.83e-13	3.95e-15	-10.8511	24.1533	-1.00428	GMDS	GDP-mannose 4,6-dehydratase
206610_s_at	3.85e-13	3.98e-15	-10.8489	24.1457	-1.24218	F11	coagulation factor XI
201663_s_at	3.87e-13	4.01e-15	10.8469	24.1389	1.32764	SMC4	structural maintenance of chromosomes 4
204591_at	3.88e-13	4.02e-15	-10.8458	24.1355	-3.66206	CHL1	cell adhesion molecule L1 like
219277_s_at	3.9e-13	4.05e-15	-10.8439	24.1289	-2.87159	OGDHL	oxoglutarate dehydrogenase-like
237030_at	3.92e-13	4.08e-15	-10.8419	24.1222	-1.59012	ACPP	acid phosphatase, prostate
214896_at	3.95e-13	4.12e-15	-10.8391	24.1124	-0.958752	LINC01314	long intergenic non-protein coding RNA 1314
238518_x_at	4.17e-13	4.35e-15	-10.8229	24.0575	-1.17748	GLYCTK	glycerate kinase
230830_at	4.2e-13	4.39e-15	-10.8204	24.0488	-2.47619	SLC51B	solute carrier family 51 beta subunit
204289_at	4.24e-13	4.44e-15	-10.8167	24.0364	-2.1356	ALDH6A1	aldehyde dehydrogenase 6 family member A1
229638_at	4.26e-13	4.47e-15	10.8148	24.0299	1.99744	IRX3	iroquois homeobox 3
202279_at	4.33e-13	4.56e-15	-10.8095	24.0116	-1.08469	C14orf2	chromosome 14 open reading frame 2
221584_s_at	4.33e-13	4.56e-15	10.8093	24.0112	2.24124	KCNMA1	potassium calcium-activated channel subfamily M alpha 1
204232_at	4.34e-13	4.58e-15	10.8076	24.0054	2.15366	FCER1G	Fc fragment of IgE receptor Ig
202286_s_at	4.4e-13	4.65e-15	-10.8034	23.991	-4.13584	TACSTD2	tumor-associated calcium signal transducer 2
223442_at	4.71e-13	4.99e-15	-10.7828	23.9208	-0.913996	NICN1	nicolin 1
216237_s_at	4.71e-13	5e-15	10.7825	23.9198	1.35371	MCM5	minichromosome maintenance complex component 5
1565228_s_at	4.78e-13	5.08e-15	-10.7776	23.9031	-4.43616	ALB	albumin
224300_x_at	4.82e-13	5.13e-15	-10.7746	23.8928	-2.32849	FTCD	formimidoyltransferase cyclodeaminase
210445_at	4.87e-13	5.2e-15	10.771	23.8804	3.36626	FABP6	fatty acid binding protein 6
236915_at	4.94e-13	5.28e-15	10.7666	23.8656	1.84142	C4orf47	chromosome 4 open reading frame 47
1554308_s_at	4.96e-13	5.31e-15	-10.7648	23.8592	-1.16398	GABRA2	gamma-aminobutyric acid type A receptor alpha2 subunit
211032_at	5.01e-13	5.37e-15	-10.7613	23.8474	-1.56571	COBLL1	cordon-bleu WH2 repeat protein like 1
224790_at	5.33e-13	5.73e-15	10.7427	23.7838	1.21471	ASAP1	ArfGAP with SH3 domain, ankyrin repeat and PH domain 1
214978_s_at	5.67e-13	6.1e-15	10.7245	23.7218	1.61674	PPFIA4	PTPRF interacting protein alpha 4
1555349_a_at	5.68e-13	6.11e-15	10.7236	23.7187	1.95822	ITGB2	integrin subunit beta 2
203416_at	5.74e-13	6.19e-15	10.7199	23.7059	1.97705	CD53	CD53 molecule
226743_at	5.76e-13	6.22e-15	10.7186	23.7016	1.9808	SLFN11	schlafen family member 11
202657_s_at	5.89e-13	6.38e-15	10.7111	23.6761	1.17883	SERTAD2	SERTA domain containing 2
234312_s_at	5.97e-13	6.48e-15	-10.7069	23.6615	-1.0565	ACSS2	acyl-CoA synthetase short-chain family member 2
238762_at	6.01e-13	6.53e-15	-10.7046	23.6536	-1.4559	MTHFD2L	methylenetetrahydrofolate dehydrogenase (NADP+ dependent) 2-like
203713_s_at	6.01e-13	6.54e-15	-10.7043	23.6525	-0.948422	LLGL2	LLGL2, scribble cell polarity complex component
206262_at	6.11e-13	6.66e-15	-10.6986	23.6333	-2.5922	ADH1C	alcohol dehydrogenase 1C (class I), gamma polypeptide
224299_x_at	6.31e-13	6.89e-15	-10.6889	23.6002	-2.20647	FTCD	formimidoyltransferase cyclodeaminase
212810_s_at	6.33e-13	6.93e-15	10.6873	23.5945	1.56221	SLC1A4	solute carrier family 1 member 4
1554804_a_at	6.52e-13	7.14e-15	-10.6785	23.5643	-1.04736	CLDN19	claudin 19
244289_at	6.94e-13	7.62e-15	-10.6598	23.5003	-1.5419	ZNF300P1	zinc finger protein 300 pseudogene 1
223618_at	7.66e-13	8.42e-15	-10.6307	23.4005	-1.43629	FMN2	formin 2
212694_s_at	7.73e-13	8.51e-15	-10.6275	23.3899	-1.59827	PCCB	propionyl-CoA carboxylase beta subunit
209335_at	7.79e-13	8.59e-15	-10.6249	23.3806	-4.36367	DCN	decorin
223046_at	8.02e-13	8.86e-15	10.6158	23.3496	0.71286	EGLN1	egl-9 family hypoxia inducible factor 1
211623_s_at	8.07e-13	8.93e-15	10.6136	23.3421	0.88708	FBL	fibrillarin
236038_at	8.14e-13	9.02e-15	-10.6107	23.3321	-2.36136	RNF150	ring finger protein 150
209420_s_at	8.67e-13	9.63e-15	-10.5917	23.2669	-1.18661	SMPD1	sphingomyelin phosphodiesterase 1
220604_x_at	8.88e-13	9.87e-15	-10.5845	23.2421	-2.31686	FTCD	formimidoyltransferase cyclodeaminase
231052_at	9e-13	1e-14	-10.5799	23.2263	-1.57945	GLOD5	glyoxalase domain containing 5
219509_at	9.01e-13	1.01e-14	-10.5792	23.224	-0.777811	MYOZ1	myozenin 1
201981_at	9.01e-13	1.01e-14	-10.5788	23.2227	-2.45625	PAPPA	pappalysin 1
236957_at	9.11e-13	1.02e-14	10.5751	23.21	2.53933	CDCA2	cell division cycle associated 2
206230_at	9.11e-13	1.02e-14	-10.5746	23.208	-1.27557	LHX1	LIM homeobox 1
227686_at	9.41e-13	1.06e-14	-10.5647	23.1742	-0.945439	OXNAD1	oxidoreductase NAD binding domain containing 1
202887_s_at	9.45e-13	1.06e-14	10.563	23.1682	2.05038	DDIT4	DNA damage inducible transcript 4
242340_at	9.74e-13	1.1e-14	-10.5539	23.1371	-2.2892
231693_at	9.75e-13	1.1e-14	-10.5528	23.1332	-2.37296	FABP1	fatty acid binding protein 1
224579_at	9.75e-13	1.1e-14	10.5526	23.1326	1.73312	SLC38A1	solute carrier family 38 member 1
201721_s_at	9.83e-13	1.11e-14	10.5497	23.1226	2.06466	LAPTM5	lysosomal protein transmembrane 5
230391_at	1.01e-12	1.15e-14	10.5413	23.0938	2.23782	CD84	CD84 molecule
232156_at	1.02e-12	1.16e-14	-10.5387	23.0849	-1.23381	AP5M1	adaptor related protein complex 5 mu 1 subunit
218548_x_at	1.1e-12	1.26e-14	-10.5146	23.0019	-0.857879	TEX264	testis expressed 264
204006_s_at	1.11e-12	1.27e-14	10.512	22.9927	2.97143	FCGR3BFCGR3A	Fc fragment of IgG receptor IIIb///Fc fragment of IgG receptor IIIa
221039_s_at	1.12e-12	1.28e-14	10.5099	22.9857	1.30881	ASAP1	ArfGAP with SH3 domain, ankyrin repeat and PH domain 1
230422_at	1.12e-12	1.28e-14	10.509	22.9826	2.06148	FPR3	formyl peptide receptor 3
231916_at	1.19e-12	1.37e-14	-10.4903	22.9181	-1.56357	NOS1	nitric oxide synthase 1
209906_at	1.21e-12	1.38e-14	10.4866	22.9055	1.61136	C3AR1	complement component 3a receptor 1
203823_at	1.26e-12	1.45e-14	-10.4731	22.8588	-1.25761	RGS3	regulator of G-protein signaling 3
214274_s_at	1.3e-12	1.49e-14	-10.4652	22.8317	-1.95176	ACAA1	acetyl-CoA acyltransferase 1
202022_at	1.31e-12	1.51e-14	10.4614	22.8186	2.37289	ALDOC	aldolase, fructose-bisphosphate C
238834_at	1.31e-12	1.51e-14	-10.4612	22.8177	-1.25411	MYLK3	myosin light chain kinase 3
229241_at	1.33e-12	1.54e-14	-10.4556	22.7986	-2.1932	LDHD	lactate dehydrogenase D
209438_at	1.35e-12	1.56e-14	10.4522	22.7866	1.4401	PHKA2	phosphorylase kinase regulatory subunit alpha 2
201563_at	1.35e-12	1.57e-14	-10.4502	22.7799	-2.33627	SORD	sorbitol dehydrogenase
200656_s_at	1.36e-12	1.58e-14	10.4489	22.7755	1.05119	P4HB	prolyl 4-hydroxylase subunit beta
210006_at	1.37e-12	1.6e-14	-10.4456	22.7638	-1.18892	ABHD14AACY1	abhydrolase domain containing 14A///aminoacylase 1
221590_s_at	1.39e-12	1.62e-14	-10.4416	22.7502	-3.31039	ALDH6A1	aldehyde dehydrogenase 6 family member A1
219722_s_at	1.41e-12	1.64e-14	-10.437	22.7342	-1.88808	GDPD3	glycerophosphodiester phosphodiesterase domain containing 3
208898_at	1.49e-12	1.74e-14	-10.4213	22.6801	-0.862728	ATP6V1D	ATPase H+ transporting V1 subunit D
205336_at	1.49e-12	1.74e-14	-10.4199	22.6754	-4.04181	PVALB	parvalbumin
205589_at	1.51e-12	1.77e-14	-10.416	22.6618	-1.01155	MYL3	myosin light chain 3
218677_at	1.52e-12	1.79e-14	-10.4129	22.6512	-1.34105	S100A14	S100 calcium binding protein A14
214088_s_at	1.56e-12	1.84e-14	-10.4048	22.6231	-1.59629	FUT3	fucosyltransferase 3 (Lewis blood group)
226077_at	1.56e-12	1.84e-14	10.4045	22.6219	1.11295	RNF145	ring finger protein 145
213651_at	1.57e-12	1.85e-14	-10.4026	22.6156	-0.796236	INPP5J	inositol polyphosphate-5-phosphatase J
236523_at	1.63e-12	1.92e-14	-10.3923	22.5797	-1.4857	LOC285556	uncharacterized LOC285556
209539_at	1.74e-12	2.05e-14	10.373	22.513	1.23703	ARHGEF6	Rac/Cdc42 guanine nucleotide exchange factor 6
203722_at	1.79e-12	2.12e-14	-10.3635	22.4803	-2.78805	ALDH4A1	aldehyde dehydrogenase 4 family member A1
225775_at	1.81e-12	2.15e-14	-10.3603	22.4693	-1.37718	TSPAN33	tetraspanin 33
208092_s_at	1.81e-12	2.15e-14	10.3593	22.4658	1.45964	FAM49A	family with sequence similarity 49 member A
231540_at	1.82e-12	2.17e-14	-10.3574	22.4591	-3.04344	LOC100130691	uncharacterized LOC100130691
239410_at	1.83e-12	2.18e-14	10.3559	22.4539	1.16345	HK2	hexokinase 2
213351_s_at	1.83e-12	2.18e-14	10.3556	22.4531	2.06403	TMCC1	transmembrane and coiled-coil domain family 1
209087_x_at	1.84e-12	2.21e-14	10.3522	22.4413	1.88727	MCAM	melanoma cell adhesion molecule
217776_at	1.89e-12	2.26e-14	-10.3454	22.4174	-1.19158	RDH11	retinol dehydrogenase 11 (all-trans/9-cis/11-cis)
213782_s_at	1.96e-12	2.35e-14	-10.3347	22.3805	-1.23084	MYOZ2	myozenin 2
238022_at	1.97e-12	2.37e-14	10.3323	22.3722	2.17635	CRNDE	colorectal neoplasia differentially expressed (non-protein coding)
229635_at	1.97e-12	2.37e-14	10.3321	22.3714	2.06571	LINC01094	long intergenic non-protein coding RNA 1094
229444_at	2.02e-12	2.44e-14	-10.3235	22.3417	-1.07773	LOC101929243	uncharacterized LOC101929243
222646_s_at	2.03e-12	2.44e-14	10.3228	22.3395	1.65886	ERO1A	endoplasmic reticulum oxidoreductase 1 alpha
235867_at	2.03e-12	2.46e-14	-10.3216	22.3351	-2.04657	GSTM3	glutathione S-transferase mu 3
206755_at	2.08e-12	2.52e-14	-10.3145	22.3105	-2.25795	CYP2B6	cytochrome P450 family 2 subfamily B member 6
224655_at	2.09e-12	2.54e-14	-10.3119	22.3016	-1.0052	AK3	adenylate kinase 3
205462_s_at	2.11e-12	2.56e-14	10.3099	22.2947	1.67469	HPCAL1	hippocalcin like 1
205413_at	2.16e-12	2.63e-14	-10.3015	22.2656	-2.84126	MPPED2	metallophosphoesterase domain containing 2
218526_s_at	2.17e-12	2.65e-14	-10.3	22.2603	-0.862223	RANGRF	RAN guanine nucleotide release factor
223427_s_at	2.2e-12	2.68e-14	-10.2966	22.2485	-1.43794	EPB41L4B	erythrocyte membrane protein band 4.1 like 4B
209566_at	2.21e-12	2.71e-14	10.2937	22.2385	1.31522	INSIG2	insulin induced gene 2
228234_at	2.23e-12	2.72e-14	10.2918	22.2318	1.44896	TMED7-TICAM2TICAM2	TMED7-TICAM2 readthrough///toll like receptor adaptor molecule 2
213954_at	2.23e-12	2.73e-14	-10.2914	22.2303	-1.71925	FAM169A	family with sequence similarity 169 member A
221221_s_at	2.25e-12	2.76e-14	-10.2877	22.2175	-2.12478	KLHL3	kelch like family member 3
1558217_at	2.26e-12	2.78e-14	10.2856	22.2102	2.13729	SLFN13	schlafen family member 13
221620_s_at	2.35e-12	2.9e-14	-10.2741	22.1703	-1.15058	APOO	apolipoprotein O
205910_s_at	2.36e-12	2.91e-14	-10.2733	22.1675	-2.64433	CEL	carboxyl ester lipase
220554_at	2.37e-12	2.93e-14	-10.271	22.1595	-1.85064	SLC22A7	solute carrier family 22 member 7
205776_at	2.47e-12	3.05e-14	-10.2594	22.1192	-2.44316	FMO5	flavin containing monooxygenase 5
240285_at	2.5e-12	3.09e-14	-10.2553	22.1051	-2.49294	AQP2	aquaporin 2
213123_at	2.53e-12	3.13e-14	10.2517	22.0926	0.69245	MFAP3	microfibrillar associated protein 3
225846_at	2.59e-12	3.22e-14	-10.2439	22.0657	-3.11775	ESRP1	epithelial splicing regulatory protein 1
205726_at	2.61e-12	3.25e-14	10.2409	22.0553	1.39966	DIAPH2	diaphanous related formin 2
201029_s_at	2.63e-12	3.28e-14	10.2384	22.0463	0.919811	CD99	CD99 molecule
225645_at	2.66e-12	3.31e-14	-10.2357	22.0371	-4.43973	EHF	ETS homologous factor
202108_at	2.69e-12	3.36e-14	-10.2317	22.0232	-1.98962	PEPD	peptidase D
218839_at	2.69e-12	3.37e-14	10.2311	22.0212	1.94904	HEY1	hes related family bHLH transcription factor with YRPW motif 1
202912_at	2.69e-12	3.37e-14	10.2306	22.0193	1.76111	ADM	adrenomedullin
203185_at	2.69e-12	3.38e-14	10.2301	22.0176	2.49012	RASSF2	Ras association domain family member 2
219986_s_at	2.69e-12	3.38e-14	-10.2295	22.0155	-0.641039	ACAD10	acyl-CoA dehydrogenase family member 10
236652_at	2.79e-12	3.51e-14	-10.219	21.9788	-2.41329	LOC149703	uncharacterized LOC149703
202953_at	2.86e-12	3.61e-14	10.2113	21.9521	2.53113	C1QB	complement C1q B chain
215126_at	2.95e-12	3.72e-14	-10.2023	21.9209	-1.64894	LINC01314	long intergenic non-protein coding RNA 1314
236360_at	2.95e-12	3.73e-14	-10.202	21.9197	-1.60317	LINC00982	long intergenic non-protein coding RNA 982
217733_s_at	2.95e-12	3.73e-14	10.2016	21.9184	0.917139	TMSB10	thymosin beta 10
242517_at	3.03e-12	3.84e-14	10.1933	21.8896	4.79406	KISS1R	KISS1 receptor
229341_at	3.03e-12	3.85e-14	-10.1928	21.8877	-1.78127	TFCP2L1	transcription factor CP2-like 1
218481_at	3.08e-12	3.91e-14	10.188	21.8712	0.841683	EXOSC5	exosome component 5
208034_s_at	3.11e-12	3.96e-14	-10.1848	21.8599	-1.35412	PROZ	protein Z, vitamin K dependent plasma glycoprotein
212561_at	3.12e-12	3.97e-14	10.1837	21.8562	0.935256	DENND5A	DENN domain containing 5A
205317_s_at	3.14e-12	4.01e-14	-10.1809	21.8462	-1.31288	SLC15A2	solute carrier family 15 member 2
238877_at	3.2e-12	4.1e-14	-10.1749	21.8255	-2.01939	EYA4	EYA transcriptional coactivator and phosphatase 4
221203_s_at	3.24e-12	4.15e-14	10.1711	21.8121	1.25383	YEATS2	YEATS domain containing 2
207981_s_at	3.38e-12	4.34e-14	-10.1587	21.7689	-3.21697	ESRRG	estrogen related receptor gamma
209321_s_at	3.38e-12	4.34e-14	10.1586	21.7687	1.5221	ADCY3	adenylate cyclase 3
1558324_a_at	3.43e-12	4.41e-14	-10.1541	21.753	-2.66182	TMEM72	transmembrane protein 72
224940_s_at	3.49e-12	4.5e-14	-10.1479	21.7314	-3.15694	PAPPA	pappalysin 1
206346_at	3.49e-12	4.5e-14	-10.1478	21.7311	-2.16019	PRLR	prolactin receptor
231208_at	3.52e-12	4.54e-14	-10.1456	21.7232	-2.13968	SLC13A3	solute carrier family 13 member 3
226582_at	3.56e-12	4.6e-14	-10.1418	21.7102	-1.98825	LOC400043	uncharacterized LOC400043
205676_at	3.58e-12	4.63e-14	-10.1399	21.7034	-3.24635	CYP27B1	cytochrome P450 family 27 subfamily B member 1
218290_at	3.62e-12	4.69e-14	-10.1361	21.6901	-0.587502	MIR6789PLEKHJ1	microRNA 6789///pleckstrin homology domain containing J1
223979_x_at	3.64e-12	4.73e-14	-10.1341	21.6832	-2.0668	FTCD	formimidoyltransferase cyclodeaminase
205760_s_at	3.64e-12	4.73e-14	-10.1336	21.6814	-1.41706	OGG1	8-oxoguanine DNA glycosylase
201020_at	3.79e-12	4.93e-14	10.1218	21.6403	1.08169	YWHAH	tyrosine 3-monooxygenase/tryptophan 5-monooxygenase activation protein eta
231256_at	3.82e-12	4.99e-14	-10.1188	21.6298	-2.40294	LOC727944	uncharacterized LOC727944
201161_s_at	3.83e-12	5e-14	10.1181	21.6276	1.31125	YBX3	Y-box binding protein 3
224482_s_at	3.85e-12	5.04e-14	-10.1158	21.6195	-1.07558	RAB11FIP4	RAB11 family interacting protein 4
231925_at	3.86e-12	5.05e-14	10.1149	21.6163	1.89993	P2RY1	purinergic receptor P2Y1
206827_s_at	3.9e-12	5.12e-14	-10.1113	21.6038	-0.64405	TRPV6	transient receptor potential cation channel subfamily V member 6
200652_at	3.91e-12	5.14e-14	10.1103	21.6001	0.604451	SSR2	signal sequence receptor subunit 2
216223_at	3.93e-12	5.17e-14	-10.1083	21.5934	-2.02533	CPN2	carboxypeptidase N subunit 2
227295_at	3.93e-12	5.18e-14	10.1082	21.5928	1.96475	IKBIP	IKBKB interacting protein
227485_at	3.98e-12	5.25e-14	10.1041	21.5785	1.19461	INTS6L	integrator complex subunit 6 like
201301_s_at	4e-12	5.28e-14	10.1027	21.5736	1.13195	ANXA4	annexin A4
236774_at	4.02e-12	5.31e-14	-10.1007	21.5667	-2.04542
243755_at	4.12e-12	5.45e-14	-10.0933	21.5408	-1.74879	PRLR	prolactin receptor
204290_s_at	4.25e-12	5.64e-14	-10.0836	21.5069	-3.20198	ALDH6A1	aldehyde dehydrogenase 6 family member A1
209612_s_at	4.28e-12	5.68e-14	-10.0818	21.5008	-3.98381	ADH1B	alcohol dehydrogenase 1B (class I), beta polypeptide
213414_s_at	4.39e-12	5.84e-14	10.0736	21.4721	0.555548	RPS19	ribosomal protein S19
208130_s_at	4.49e-12	5.97e-14	10.0673	21.4501	1.21648	TBXAS1	thromboxane A synthase 1
218927_s_at	4.49e-12	5.99e-14	10.0665	21.4473	0.65422	CHST12	carbohydrate (chondroitin 4) sulfotransferase 12
229173_at	4.49e-12	6e-14	10.0661	21.4458	1.12274	LNPK	lunapark, ER junction formation factor
204719_at	4.49e-12	6e-14	-10.0659	21.4452	-3.36679	ABCA8	ATP binding cassette subfamily A member 8
208296_x_at	4.69e-12	6.29e-14	10.0527	21.399	1.32218	TNFAIP8	TNF alpha induced protein 8
207375_s_at	4.69e-12	6.29e-14	10.0526	21.3988	1.15515	IL15RA	interleukin 15 receptor subunit alpha
44783_s_at	4.87e-12	6.53e-14	10.0418	21.361	2.02045	HEY1	hes related family bHLH transcription factor with YRPW motif 1
225136_at	4.91e-12	6.6e-14	10.039	21.3511	0.944785	PLEKHA2	pleckstrin homology domain containing A2
230261_at	4.93e-12	6.64e-14	10.0373	21.3453	3.12146	ST8SIA4	ST8 alpha-N-acetyl-neuraminide alpha-2,8-sialyltransferase 4
218232_at	4.95e-12	6.67e-14	10.0359	21.3404	2.06169	C1QA	complement C1q A chain
1555471_a_at	5.07e-12	6.85e-14	-10.0285	21.3142	-1.33007	FMN2	formin 2
204836_at	5.19e-12	7.02e-14	-10.0214	21.2896	-2.38175	GLDC	glycine decarboxylase
226498_at	5.23e-12	7.08e-14	10.0188	21.2804	2.05644	FLT1	fms related tyrosine kinase 1
200979_at	5.23e-12	7.09e-14	-10.0183	21.2788	-1.0679	PDHA1	pyruvate dehydrogenase (lipoamide) alpha 1
228532_at	5.25e-12	7.12e-14	10.0172	21.2747	2.04598	C1orf162	chromosome 1 open reading frame 162
230951_at	5.26e-12	7.14e-14	-10.0164	21.2721	-1.92923	EPB41L5	erythrocyte membrane protein band 4.1 like 5
221701_s_at	5.49e-12	7.47e-14	-10.0035	21.227	-1.32686	STRA6	stimulated by retinoic acid 6
227249_at	5.6e-12	7.64e-14	9.99747	21.2058	1.32629	NDE1	nudE neurodevelopment protein 1
218172_s_at	5.64e-12	7.7e-14	9.9951	21.1975	1.28029	DERL1	derlin 1
234985_at	5.64e-12	7.7e-14	9.99503	21.1972	1.69062	LDLRAD3	low density lipoprotein receptor class A domain containing 3
216604_s_at	5.73e-12	7.84e-14	-9.99011	21.18	-2.36065	SLC7A8	solute carrier family 7 member 8
206952_at	5.76e-12	7.89e-14	-9.98815	21.1731	-4.36379	G6PC	glucose-6-phosphatase catalytic subunit
205786_s_at	5.77e-12	7.92e-14	9.98703	21.1692	1.47147	ITGAM	integrin subunit alpha M
218009_s_at	5.82e-12	7.99e-14	9.98445	21.1601	2.08615	PRC1	protein regulator of cytokinesis 1
227560_at	5.82e-12	8e-14	-9.98403	21.1587	-1.93094	SFXN2	sideroflexin 2
34764_at	5.87e-12	8.09e-14	-9.98111	21.1484	-1.14754	LARS2	leucyl-tRNA synthetase 2, mitochondrial
203358_s_at	6.04e-12	8.34e-14	9.97255	21.1184	1.82952	EZH2	enhancer of zeste 2 polycomb repressive complex 2 subunit
223806_s_at	6.19e-12	8.54e-14	-9.96555	21.0939	-2.32163	NAPSA	napsin A aspartic peptidase
231981_at	6.26e-12	8.66e-14	-9.96157	21.0799	-1.56127	PRLR	prolactin receptor
1564964_at	6.26e-12	8.67e-14	-9.96148	21.0796	-1.91621
214763_at	6.29e-12	8.72e-14	-9.95961	21.073	-1.15441	ACOT11	acyl-CoA thioesterase 11
207014_at	6.62e-12	9.2e-14	-9.94465	21.0206	-2.26367	GABRA2	gamma-aminobutyric acid type A receptor alpha2 subunit
209683_at	6.73e-12	9.36e-14	9.93964	21.003	1.86576	FAM49A	family with sequence similarity 49 member A
221471_at	6.83e-12	9.51e-14	9.93505	20.9869	0.684609	SERINC3	serine incorporator 3
223344_s_at	6.96e-12	9.7e-14	9.92945	20.9672	2.12339	MS4A7	membrane spanning 4-domains A7
209859_at	7.06e-12	9.86e-14	9.92496	20.9515	2.23734	TRIM9	tripartite motif containing 9
228320_x_at	7.27e-12	1.02e-13	-9.91633	20.9212	-1.67074	BICDL1	BICD family like cargo adaptor 1
205544_s_at	7.48e-12	1.05e-13	-9.908	20.8919	-2.87295	CR2	complement component 3d receptor 2
229887_at	7.51e-12	1.05e-13	-9.90644	20.8864	-1.11012	ALS2CL	ALS2 C-terminal like
206514_s_at	7.54e-12	1.06e-13	-9.90511	20.8817	-2.94017	CYP4F2CYP4F3	cytochrome P450 family 4 subfamily F member 2///cytochrome P450 family 4 subfamily F member 3
1558323_at	7.56e-12	1.06e-13	-9.90398	20.8778	-1.38565	TMEM72	transmembrane protein 72
205789_at	7.8e-12	1.1e-13	9.89446	20.8443	1.87256	CD1D	CD1d molecule
212686_at	7.83e-12	1.1e-13	-9.89317	20.8398	-2.27467	PPM1H	protein phosphatase, Mg2+/Mn2+ dependent 1H
214770_at	7.92e-12	1.12e-13	9.88952	20.827	1.8721	MSR1	macrophage scavenger receptor 1
202006_at	7.97e-12	1.13e-13	9.88737	20.8194	0.926308	PTPN12	protein tyrosine phosphatase, non-receptor type 12
206239_s_at	8.02e-12	1.13e-13	-9.88527	20.812	-4.4052	SPINK1	serine peptidase inhibitor, Kazal type 1
201755_at	8.13e-12	1.15e-13	9.88099	20.797	1.05139	MCM5	minichromosome maintenance complex component 5
212918_at	8.5e-12	1.21e-13	9.86807	20.7515	1.08621	RECQL	RecQ like helicase
231729_s_at	8.76e-12	1.24e-13	-9.85906	20.7199	-1.21483	CAPS	calcyphosine
204424_s_at	8.76e-12	1.25e-13	-9.85865	20.7184	-1.43561	LMO3	LIM domain only 3
244231_at	8.76e-12	1.25e-13	-9.85854	20.718	-1.44023	LOC149684BPI	uncharacterized LOC149684///bactericidal/permeability-increasing protein
226515_at	8.87e-12	1.26e-13	9.85469	20.7045	0.87967	CCDC127	coiled-coil domain containing 127
243386_at	9.01e-12	1.29e-13	-9.84974	20.687	-1.90811	CASZ1	castor zinc finger 1
218634_at	9.12e-12	1.3e-13	9.84576	20.673	1.33999	PHLDA3	pleckstrin homology like domain family A member 3
226770_at	9.12e-12	1.3e-13	-9.84567	20.6727	-1.55491	MAGI3	membrane associated guanylate kinase, WW and PDZ domain containing 3
208711_s_at	9.16e-12	1.31e-13	9.84403	20.667	2.04695	CCND1	cyclin D1
223277_at	9.2e-12	1.32e-13	-9.84254	20.6617	-0.59411	ELP6	elongator acetyltransferase complex subunit 6
206552_s_at	9.26e-12	1.33e-13	-9.84012	20.6532	-3.26758	TAC1	tachykinin precursor 1
207071_s_at	9.27e-12	1.33e-13	-9.83932	20.6504	-1.33402	ACO1	aconitase 1
203671_at	9.27e-12	1.34e-13	-9.83904	20.6494	-1.02682	TPMT	thiopurine S-methyltransferase
231319_x_at	9.27e-12	1.34e-13	-9.83887	20.6488	-1.21843	KIF9	kinesin family member 9
223074_s_at	9.3e-12	1.34e-13	-9.83756	20.6442	-1.24731	AIF1L	allograft inflammatory factor 1 like
212746_s_at	9.32e-12	1.35e-13	9.83649	20.6404	1.23782	CEP170P1CEP170	centrosomal protein 170 pseudogene 1///centrosomal protein 170
243366_s_at	9.44e-12	1.37e-13	9.83266	20.6269	1.85586	ITGA4	integrin subunit alpha 4
230585_at	9.5e-12	1.38e-13	-9.83018	20.6182	-3.85817	KCNJ15	potassium voltage-gated channel subfamily J member 15
202442_at	9.5e-12	1.38e-13	9.83009	20.6179	0.80308	AP3S1	adaptor related protein complex 3 sigma 1 subunit
225809_at	9.54e-12	1.39e-13	-9.82866	20.6128	-2.03906	PARM1	prostate androgen-regulated mucin-like protein 1
244044_at	9.69e-12	1.41e-13	9.82396	20.5963	4.87724
211552_s_at	9.69e-12	1.41e-13	-9.82336	20.5942	-1.97464	ALDH4A1	aldehyde dehydrogenase 4 family member A1
211712_s_at	9.69e-12	1.41e-13	-9.82305	20.5931	-2.44048	ANXA9	annexin A9
227657_at	9.84e-12	1.44e-13	-9.81833	20.5765	-1.84283	RNF150	ring finger protein 150
231217_at	9.94e-12	1.45e-13	-9.8152	20.5654	-1.44215	SLC13A3	solute carrier family 13 member 3
210130_s_at	9.95e-12	1.46e-13	-9.81473	20.5638	-1.45231	TM7SF2	transmembrane 7 superfamily member 2
215244_at	1e-11	1.46e-13	9.81294	20.5575	2.56722	DGCR5	DiGeorge syndrome critical region gene 5 (non-protein coding)
209784_s_at	1e-11	1.47e-13	9.81257	20.5562	1.13462	JAG2	jagged 2
235979_at	1.02e-11	1.49e-13	-9.80716	20.5371	-2.33169	C7	complement component 7
223319_at	1.05e-11	1.55e-13	-9.79693	20.501	-1.88864	GPHN	gephyrin
221589_s_at	1.08e-11	1.59e-13	-9.78908	20.4734	-2.62103	ALDH6A1	aldehyde dehydrogenase 6 family member A1
205102_at	1.09e-11	1.61e-13	-9.78626	20.4634	-0.85652	TMPRSS2	transmembrane protease, serine 2
209446_s_at	1.09e-11	1.61e-13	9.78587	20.4621	1.78967
32137_at	1.1e-11	1.62e-13	9.78418	20.4561	1.14218	JAG2	jagged 2
225677_at	1.12e-11	1.65e-13	9.77862	20.4365	0.850621	BCAP29	B-cell receptor-associated protein 29
201847_at	1.12e-11	1.67e-13	9.77669	20.4297	1.21828	LIPA	lipase A, lysosomal acid type
229948_at	1.13e-11	1.67e-13	-9.77593	20.427	-1.22748
235048_at	1.13e-11	1.67e-13	-9.77545	20.4253	-2.21294	FAM169A	family with sequence similarity 169 member A
220727_at	1.13e-11	1.68e-13	-9.77412	20.4206	-0.757253	KCNK10	potassium two pore domain channel subfamily K member 10
202503_s_at	1.15e-11	1.71e-13	9.76889	20.4022	2.40188	KIAA0101	KIAA0101
202554_s_at	1.15e-11	1.72e-13	-9.76739	20.3969	-2.44645	GSTM3	glutathione S-transferase mu 3
225834_at	1.18e-11	1.77e-13	9.76	20.3708	1.90467	FAM72AFAM72DFAM72BFAM72C	family with sequence similarity 72 member A///family with sequence similarity 72 member D///family with sequence similarity 72 member B///family with sequence similarity 72 member C
204284_at	1.19e-11	1.78e-13	9.75833	20.3649	2.296	PPP1R3C	protein phosphatase 1 regulatory subunit 3C
38671_at	1.2e-11	1.79e-13	9.75593	20.3564	1.37649	PLXND1	plexin D1
219768_at	1.2e-11	1.8e-13	-9.75497	20.353	-2.94784	VTCN1	V-set domain containing T cell activation inhibitor 1
206011_at	1.21e-11	1.81e-13	9.75355	20.348	1.79452	CASP1	caspase 1
209806_at	1.22e-11	1.84e-13	9.74903	20.3321	1.84938	HIST1H2BK	histone cluster 1, H2bk
201642_at	1.25e-11	1.88e-13	9.74225	20.3081	0.883306	IFNGR2	interferon gamma receptor 2 (interferon gamma transducer 1)
201664_at	1.27e-11	1.91e-13	9.73756	20.2916	1.11218	SMC4	structural maintenance of chromosomes 4
35820_at	1.34e-11	2.02e-13	9.7216	20.2352	1.30465	GM2A	GM2 ganglioside activator
44120_at	1.35e-11	2.03e-13	9.72071	20.232	0.857234	ADCK2	aarF domain containing kinase 2
223823_at	1.35e-11	2.04e-13	-9.71891	20.2257	-2.40778	KCNMB2	potassium calcium-activated channel subfamily M regulatory beta subunit 2
209182_s_at	1.36e-11	2.06e-13	9.71617	20.216	1.83069	C10orf10	chromosome 10 open reading frame 10
1559131_a_at	1.38e-11	2.09e-13	-9.71308	20.2051	-2.5491	LOC101928047	uncharacterized LOC101928047
212998_x_at	1.41e-11	2.14e-13	9.70656	20.1821	1.96643	LOC101060835HLA-DQB1	HLA class II histocompatibility antigen, DQ beta 1 chain-like///major histocompatibility complex, class II, DQ beta 1
223623_at	1.42e-11	2.15e-13	-9.7046	20.1751	-2.8973	C2orf40	chromosome 2 open reading frame 40
221698_s_at	1.42e-11	2.15e-13	9.704	20.173	1.64159	CLEC7A	C-type lectin domain family 7 member A
218792_s_at	1.43e-11	2.18e-13	-9.70086	20.1619	-1.39523	BSPRY	B-box and SPRY domain containing
211458_s_at	1.47e-11	2.23e-13	-9.69399	20.1376	-1.5374	GABARAPL3GABARAPL1	GABA type A receptor associated protein like 3 pseudogene///GABA type A receptor associated protein like 1
211384_s_at	1.49e-11	2.27e-13	-9.68937	20.1213	-1.06878	CASR	calcium sensing receptor
230074_s_at	1.55e-11	2.37e-13	-9.67749	20.0793	-1.34748	C16orf58	chromosome 16 open reading frame 58
221791_s_at	1.55e-11	2.37e-13	-9.67702	20.0776	-0.498413	TMA7	translation machinery associated 7 homolog
1555938_x_at	1.56e-11	2.38e-13	9.67591	20.0737	1.94771	VIM	vimentin
204154_at	1.57e-11	2.4e-13	-9.67311	20.0637	-1.80274	CDO1	cysteine dioxygenase type 1
225353_s_at	1.58e-11	2.43e-13	9.67045	20.0543	2.29688	C1QC	complement C1q C chain
217949_s_at	1.59e-11	2.44e-13	9.66934	20.0504	0.884707	VKORC1	vitamin K epoxide reductase complex subunit 1
226621_at	1.6e-11	2.45e-13	9.66743	20.0437	1.94184	OSMR	oncostatin M receptor
203923_s_at	1.64e-11	2.52e-13	9.65949	20.0155	1.95704	CYBB	cytochrome b-245 beta chain
227019_at	1.65e-11	2.54e-13	-9.65768	20.0092	-1.51918	C1orf226	chromosome 1 open reading frame 226
214811_at	1.65e-11	2.54e-13	-9.65761	20.0089	-1.52082	RIMBP2	RIMS binding protein 2
204567_s_at	1.66e-11	2.57e-13	9.65414	19.9966	1.84041	ABCG1	ATP binding cassette subfamily G member 1
211340_s_at	1.67e-11	2.58e-13	9.65312	19.993	1.71775	MIR6756MCAM	microRNA 6756///melanoma cell adhesion molecule
218501_at	1.67e-11	2.59e-13	-9.65234	19.9902	-1.14186	ARHGEF3	Rho guanine nucleotide exchange factor 3
229595_at	1.69e-11	2.61e-13	-9.64966	19.9808	-0.683428	CHCHD4	coiled-coil-helix-coiled-coil-helix domain containing 4
213547_at	1.69e-11	2.62e-13	-9.64848	19.9766	-1.01038	CAND2	cullin associated and neddylation dissociated 2 (putative)
219188_s_at	1.69e-11	2.63e-13	-9.64828	19.9759	-1.60281	MACROD1	MACRO domain containing 1
219573_at	1.7e-11	2.65e-13	-9.64621	19.9685	-1.24366	CARMIL1	capping protein regulator and myosin 1 linker 1
205884_at	1.76e-11	2.74e-13	9.63592	19.9321	1.86332	ITGA4	integrin subunit alpha 4
230402_at	1.77e-11	2.76e-13	-9.63453	19.9272	-0.760014	DUSP15	dual specificity phosphatase 15
233155_at	1.78e-11	2.78e-13	-9.63251	19.92	-3.11527	UPP2	uridine phosphorylase 2
204687_at	1.78e-11	2.78e-13	-9.63194	19.918	-1.37801	PARM1	prostate androgen-regulated mucin-like protein 1
215692_s_at	1.79e-11	2.8e-13	-9.63028	19.9121	-1.05759	MPPED2	metallophosphoesterase domain containing 2
202025_x_at	1.79e-11	2.81e-13	-9.62971	19.9101	-1.39974	ACAA1	acetyl-CoA acyltransferase 1
206558_at	1.8e-11	2.82e-13	-9.62822	19.9048	-1.34477	SIM2	single-minded family bHLH transcription factor 2
206286_s_at	1.8e-11	2.82e-13	-9.62804	19.9042	-2.40649	TDGF1P3TDGF1	teratocarcinoma-derived growth factor 1 pseudogene 3///teratocarcinoma-derived growth factor 1
219666_at	1.8e-11	2.83e-13	9.62761	19.9027	1.93286	MS4A6A	membrane spanning 4-domains A6A
208018_s_at	1.82e-11	2.87e-13	9.62367	19.8887	1.86233	HCK	HCK proto-oncogene, Src family tyrosine kinase
205216_s_at	1.82e-11	2.87e-13	-9.62326	19.8872	-2.99229	APOH	apolipoprotein H
203561_at	1.85e-11	2.91e-13	9.61915	19.8727	1.64172	FCGR2A	Fc fragment of IgG receptor IIa
216039_at	1.85e-11	2.92e-13	-9.61844	19.8701	-2.08082	GABRA2	gamma-aminobutyric acid type A receptor alpha2 subunit
213007_at	1.87e-11	2.96e-13	9.61464	19.8567	1.58696	FANCI	Fanconi anemia complementation group I
229039_at	1.89e-11	2.99e-13	-9.61184	19.8468	-1.10947	SYN2	synapsin II
201553_s_at	1.91e-11	3.03e-13	-9.60832	19.8343	-0.630628	LAMP1	lysosomal associated membrane protein 1
231358_at	1.95e-11	3.1e-13	-9.60215	19.8124	-2.74341	MRO	maestro
211072_x_at	1.96e-11	3.12e-13	9.60015	19.8053	0.838962	TUBA1B	tubulin alpha 1b
216696_s_at	1.99e-11	3.17e-13	-9.59521	19.7878	-2.70529	PRODH2	proline dehydrogenase 2
227554_at	2e-11	3.19e-13	-9.59406	19.7837	-2.00329	MAGI2-AS3	MAGI2 antisense RNA 3
210895_s_at	2e-11	3.19e-13	9.59343	19.7815	2.0837	CD86	CD86 molecule
212946_at	2e-11	3.2e-13	-9.59319	19.7807	-1.12442	VWA8	von Willebrand factor A domain containing 8
212811_x_at	2e-11	3.2e-13	9.59257	19.7785	1.30738	SLC1A4	solute carrier family 1 member 4
200822_x_at	2.01e-11	3.23e-13	9.59028	19.7703	0.606515	TPI1	triosephosphate isomerase 1
226219_at	2.01e-11	3.23e-13	9.59006	19.7695	1.81733	ARHGAP30	Rho GTPase activating protein 30
1555787_at	2.01e-11	3.23e-13	-9.59004	19.7695	-1.12707	C11orf63	chromosome 11 open reading frame 63
222018_at	2.06e-11	3.31e-13	9.58366	19.7468	1.09798	NACA	nascent polypeptide-associated complex alpha subunit
240039_at	2.06e-11	3.31e-13	-9.58362	19.7467	-1.06723	PLA2R1	phospholipase A2 receptor 1
236313_at	2.06e-11	3.31e-13	9.58345	19.7461	2.12945	CDKN2B	cyclin dependent kinase inhibitor 2B
226420_at	2.06e-11	3.33e-13	-9.5818	19.7402	-2.23105	MECOM	MDS1 and EVI1 complex locus
219321_at	2.06e-11	3.33e-13	-9.58162	19.7396	-1.11582	MPP5	membrane palmitoylated protein 5
222911_s_at	2.07e-11	3.34e-13	9.58103	19.7375	1.97294	CXorf36	chromosome X open reading frame 36
237334_at	2.12e-11	3.42e-13	-9.57389	19.7122	-1.62822	SFXN2	sideroflexin 2
201649_at	2.12e-11	3.44e-13	9.57259	19.7076	1.17383	UBE2L6	ubiquitin conjugating enzyme E2 L6
212792_at	2.14e-11	3.47e-13	9.57039	19.6998	1.10185	DPY19L1	dpy-19 like 1
228360_at	2.15e-11	3.49e-13	-9.5684	19.6927	-1.48323	LYPD6B	LY6/PLAUR domain containing 6B
206925_at	2.16e-11	3.52e-13	9.56645	19.6858	2.31277	ST8SIA4	ST8 alpha-N-acetyl-neuraminide alpha-2,8-sialyltransferase 4
232424_at	2.24e-11	3.64e-13	-9.55643	19.6502	-2.00171	PRDM16	PR/SET domain 16
210029_at	2.29e-11	3.73e-13	9.55005	19.6275	2.65126	IDO1	indoleamine 2,3-dioxygenase 1
233510_s_at	2.31e-11	3.76e-13	9.54745	19.6183	1.49072	PARVG	parvin gamma
1729_at	2.31e-11	3.76e-13	9.54736	19.618	0.789668	TRADD	TNFRSF1A associated via death domain
226018_at	2.31e-11	3.78e-13	-9.54636	19.6145	-2.34689	MTURN	maturin, neural progenitor differentiation regulator homolog (Xenopus)
231973_s_at	2.36e-11	3.86e-13	9.54044	19.5934	1.02472	LOC101930107LOC730268LOC285074ANAPC1	uncharacterized LOC101930107///anaphase-promoting complex subunit 1-like///anaphase promoting complex subunit 1 pseudogene///anaphase promoting complex subunit 1
220324_at	2.37e-11	3.87e-13	-9.53942	19.5898	-1.885	LINC00472	long intergenic non-protein coding RNA 472
205053_at	2.4e-11	3.93e-13	9.53557	19.5761	1.01649	PRIM1	primase (DNA) subunit 1
215027_at	2.42e-11	3.98e-13	-9.53189	19.563	-0.67196	RAPGEF3	Rap guanine nucleotide exchange factor 3
210644_s_at	2.44e-11	4.01e-13	9.52979	19.5556	1.82681	LAIR1	leukocyte associated immunoglobulin like receptor 1
216699_s_at	2.44e-11	4.01e-13	-9.52965	19.5551	-2.02855	KLK1	kallikrein 1
220484_at	2.44e-11	4.02e-13	-9.52894	19.5525	-2.13494	MCOLN3	mucolipin 3
243418_at	2.46e-11	4.05e-13	-9.52656	19.5441	-1.7917
229725_at	2.49e-11	4.1e-13	-9.52306	19.5317	-1.48962	ACSL6	acyl-CoA synthetase long-chain family member 6
203870_at	2.5e-11	4.13e-13	-9.52145	19.526	-1.20712	USP46	ubiquitin specific peptidase 46
231772_x_at	2.52e-11	4.17e-13	9.51843	19.5152	1.53268	CENPH	centromere protein H
205364_at	2.53e-11	4.19e-13	-9.51726	19.5111	-2.28291	ACOX2	acyl-CoA oxidase 2
202295_s_at	2.53e-11	4.19e-13	-9.51712	19.5106	-1.43617	CTSH	cathepsin H
225717_at	2.54e-11	4.22e-13	9.51551	19.5048	1.54929	LNPK	lunapark, ER junction formation factor
224998_at	2.58e-11	4.28e-13	-9.51144	19.4904	-1.25202	CMTM4	CKLF like MARVEL transmembrane domain containing 4
1568768_s_at	2.65e-11	4.41e-13	-9.50304	19.4605	-2.43542	BRE-AS1	BRE antisense RNA 1
231781_s_at	2.66e-11	4.42e-13	-9.50208	19.4571	-1.61106	LRRC2	leucine rich repeat containing 2
202649_x_at	2.71e-11	4.52e-13	9.49626	19.4364	0.618749	RPS19	ribosomal protein S19
214791_at	2.71e-11	4.52e-13	9.49625	19.4363	1.32429	SP140L	SP140 nuclear body protein like
206556_at	2.72e-11	4.55e-13	-9.49436	19.4296	-1.10951	CLUL1	clusterin like 1
228503_at	2.75e-11	4.6e-13	-9.49143	19.4192	-1.80228	RPS6KA6	ribosomal protein S6 kinase A6
218237_s_at	2.76e-11	4.62e-13	9.48966	19.4129	1.63982	SLC38A1	solute carrier family 38 member 1
203940_s_at	2.85e-11	4.77e-13	9.48079	19.3814	1.28205	VASH1	vasohibin 1
1564494_s_at	2.86e-11	4.79e-13	9.47984	19.378	1.4538	P4HB	prolyl 4-hydroxylase subunit beta
209732_at	2.86e-11	4.81e-13	9.47885	19.3744	1.77114	CLEC2B	C-type lectin domain family 2 member B
205554_s_at	2.86e-11	4.82e-13	-9.47832	19.3726	-2.32835	DNASE1L3	deoxyribonuclease 1 like 3
230314_at	2.86e-11	4.82e-13	9.47815	19.372	1.6251
222073_at	2.88e-11	4.85e-13	-9.47632	19.3654	-2.88639	COL4A3	collagen type IV alpha 3 chain
200665_s_at	2.9e-11	4.89e-13	9.47424	19.3581	1.05935	SPARC	secreted protein acidic and cysteine rich
1552713_a_at	2.93e-11	4.95e-13	-9.47059	19.345	-1.80486	SLC4A1	solute carrier family 4 member 1 (Diego blood group)
206492_at	2.95e-11	4.98e-13	-9.46875	19.3385	-1.41318	FHIT	fragile histidine triad
227875_at	2.96e-11	5e-13	-9.4677	19.3348	-2.21314	KLHL13	kelch like family member 13
206765_at	2.96e-11	5.01e-13	9.46727	19.3332	1.95043	KCNJ2	potassium voltage-gated channel subfamily J member 2
232451_at	2.97e-11	5.04e-13	9.46544	19.3267	2.89654
211058_x_at	3.06e-11	5.19e-13	9.45737	19.298	0.828203	TUBA1B	tubulin alpha 1b
203474_at	3.06e-11	5.19e-13	-9.45716	19.2972	-1.66465	IQGAP2	IQ motif containing GTPase activating protein 2
204224_s_at	3.09e-11	5.26e-13	-9.45354	19.2843	-1.73328	GCH1	GTP cyclohydrolase 1
1552548_at	3.1e-11	5.28e-13	-9.45282	19.2818	-1.15053	BSND	barttin CLCNK type accessory beta subunit
202686_s_at	3.19e-11	5.43e-13	9.44477	19.2531	1.86419	AXL	AXL receptor tyrosine kinase
206420_at	3.19e-11	5.44e-13	9.44413	19.2509	2.22434	IGSF6	immunoglobulin superfamily member 6
225000_at	3.2e-11	5.46e-13	-9.44332	19.248	-0.588796	PRKAR2A	protein kinase cAMP-dependent type II regulatory subunit alpha
218823_s_at	3.29e-11	5.62e-13	9.43495	19.2181	1.09485	KCTD9	potassium channel tetramerization domain containing 9
225817_at	3.3e-11	5.65e-13	-9.4338	19.214	-2.24796	LOC101930349LOC101930344CGNL1	uncharacterized LOC101930349///uncharacterized LOC101930344///cingulin like 1
212433_x_at	3.3e-11	5.66e-13	9.43321	19.2119	0.557741	SNORA64RPS2	small nucleolar RNA, H/ACA box 64///ribosomal protein S2
207544_s_at	3.31e-11	5.67e-13	-9.43253	19.2095	-2.55393	ADH6	alcohol dehydrogenase 6 (class V)
223211_at	3.37e-11	5.78e-13	-9.42719	19.1905	-1.06361	HACL1	2-hydroxyacyl-CoA lyase 1
231021_at	3.4e-11	5.85e-13	-9.42402	19.1792	-2.97463	SLC6A19	solute carrier family 6 member 19
1562587_at	3.47e-11	5.98e-13	-9.41788	19.1573	-1.29509	CLNK	cytokine dependent hematopoietic cell linker
226773_at	3.6e-11	6.21e-13	-9.40747	19.1202	-1.12403	PPM1K	protein phosphatase, Mg2+/Mn2+ dependent 1K
212897_at	3.6e-11	6.21e-13	9.40722	19.1193	1.08061	CDK19	cyclin dependent kinase 19
223895_s_at	3.6e-11	6.22e-13	-9.40674	19.1176	-1.16222	EPN3	epsin 3
239673_at	3.67e-11	6.34e-13	-9.40147	19.0988	-1.32596
204982_at	3.68e-11	6.37e-13	9.40018	19.0942	1.31678	GIT2	GIT ArfGAP 2
204014_at	3.74e-11	6.47e-13	9.3957	19.0782	1.84801	DUSP4	dual specificity phosphatase 4
239683_at	3.77e-11	6.54e-13	-9.39298	19.0685	-1.44805	CLYBL	citrate lyase beta like
229779_at	3.77e-11	6.55e-13	-9.3926	19.0672	-2.04517	COL4A4	collagen type IV alpha 4 chain
244885_at	3.77e-11	6.55e-13	9.39247	19.0667	2.50193	EBF2	early B-cell factor 2
221989_at	3.78e-11	6.58e-13	9.39102	19.0615	1.13693	SNORA70RPL10	small nucleolar RNA, H/ACA box 70///ribosomal protein L10
201669_s_at	3.81e-11	6.64e-13	9.38871	19.0533	1.30968	MARCKS	myristoylated alanine rich protein kinase C substrate
216600_x_at	3.83e-11	6.67e-13	-9.38741	19.0487	-2.76319	ALDOB	aldolase, fructose-bisphosphate B
212737_at	3.92e-11	6.83e-13	9.38061	19.0244	1.30911	GM2A	GM2 ganglioside activator
204858_s_at	3.94e-11	6.88e-13	9.37861	19.0172	1.57344	TYMP	thymidine phosphorylase
205269_at	3.94e-11	6.89e-13	9.37812	19.0155	2.06564	LCP2	lymphocyte cytosolic protein 2
236236_at	3.94e-11	6.9e-13	-9.37783	19.0145	-1.55643	WNK3	WNK lysine deficient protein kinase 3
218976_at	3.95e-11	6.92e-13	-9.37715	19.0121	-2.56303	DNAJC12	DnaJ heat shock protein family (Hsp40) member C12
206171_at	4.06e-11	7.11e-13	9.36939	18.9843	1.46645	ADORA3	adenosine A3 receptor
214602_at	4.17e-11	7.32e-13	-9.36124	18.9553	-1.90128	COL4A4	collagen type IV alpha 4 chain
206993_at	4.19e-11	7.36e-13	-9.35974	18.9499	-1.31721	ATP5S	ATP synthase, H+ transporting, mitochondrial Fo complex subunit s (factor B)
206089_at	4.24e-11	7.45e-13	-9.35643	18.9381	-2.21973	NELL1	neural EGFL like 1
227274_at	4.27e-11	7.52e-13	-9.35401	18.9294	-1.08693	SYNJ2BP-COX16SYNJ2BP	SYNJ2BP-COX16 readthrough///synaptojanin 2 binding protein
201090_x_at	4.28e-11	7.54e-13	9.35305	18.926	0.926795	TUBA1B	tubulin alpha 1b
223339_at	4.32e-11	7.63e-13	-9.34988	18.9147	-1.2358	ATPIF1	ATPase inhibitory factor 1
236085_at	4.37e-11	7.71e-13	-9.34679	18.9037	-1.06211	CAPSL	calcyphosine like
208865_at	4.47e-11	7.91e-13	9.33983	18.8788	0.605007	CSNK1A1	casein kinase 1 alpha 1
217840_at	4.54e-11	8.04e-13	9.33513	18.862	0.966396	DDX41	DEAD-box helicase 41
221739_at	4.57e-11	8.1e-13	9.33317	18.855	0.847716	MYDGF	myeloid derived growth factor
229796_at	4.58e-11	8.13e-13	-9.33203	18.8509	-0.990792	SIX4	SIX homeobox 4
230222_at	4.6e-11	8.16e-13	-9.33098	18.8472	-0.806469
211569_s_at	4.64e-11	8.25e-13	-9.32812	18.8369	-1.80967	HADH	hydroxyacyl-CoA dehydrogenase
219619_at	4.65e-11	8.27e-13	9.32733	18.8341	3.20159	DIRAS2	DIRAS family GTPase 2
211113_s_at	4.66e-11	8.31e-13	9.3261	18.8297	1.39654	ABCG1	ATP binding cassette subfamily G member 1
219459_at	4.69e-11	8.36e-13	-9.32434	18.8235	-0.806489	POLR3B	RNA polymerase III subunit B
211994_at	4.69e-11	8.38e-13	-9.3237	18.8212	-0.971092	WNK1	WNK lysine deficient protein kinase 1
230687_at	4.82e-11	8.61e-13	-9.31625	18.7945	-1.39155	SLC13A3	solute carrier family 13 member 3
226032_at	4.83e-11	8.63e-13	9.31546	18.7917	0.784237	CASP2	caspase 2
230743_at	4.83e-11	8.65e-13	-9.31478	18.7893	-1.10773	HOXB-AS3	HOXB cluster antisense RNA 3
218984_at	4.86e-11	8.71e-13	9.31309	18.7832	1.01311	PUS7	pseudouridylate synthase 7 (putative)
1555310_a_at	4.93e-11	8.84e-13	-9.3087	18.7676	-1.39885	PAK6	p21 (RAC1) activated kinase 6
226147_s_at	4.97e-11	8.93e-13	-9.30618	18.7585	-4.93698	PIGR	polymeric immunoglobulin receptor
208690_s_at	5.01e-11	9.01e-13	9.30341	18.7486	1.40742	PDLIM1	PDZ and LIM domain 1
231232_at	5.08e-11	9.15e-13	-9.29922	18.7336	-1.0984	LOC100506125	uncharacterized LOC100506125
201906_s_at	5.11e-11	9.21e-13	-9.2974	18.7271	-1.00417	CTDSPL	CTD small phosphatase like
224928_at	5.14e-11	9.28e-13	9.29542	18.7201	1.02576	SETD7	SET domain containing lysine methyltransferase 7
209075_s_at	5.16e-11	9.33e-13	-9.29396	18.7148	-0.777825	ISCU	iron-sulfur cluster assembly enzyme
213113_s_at	5.16e-11	9.33e-13	9.29383	18.7144	1.73335	SLC43A3	solute carrier family 43 member 3
219424_at	5.29e-11	9.58e-13	9.28647	18.688	0.983518	EBI3	Epstein-Barr virus induced 3
1553423_a_at	5.29e-11	9.58e-13	9.28638	18.6877	1.86193	SLFN13	schlafen family member 13
211778_s_at	5.34e-11	9.68e-13	-9.2835	18.6774	-0.929623	OVOL2	ovo like zinc finger 2
214181_x_at	5.5e-11	9.99e-13	9.27488	18.6466	1.49734	LST1	leukocyte specific transcript 1
203272_s_at	5.58e-11	1.01e-12	-9.27108	18.633	-0.766661	TUSC2	tumor suppressor candidate 2
215633_x_at	5.63e-11	1.02e-12	9.26827	18.6229	1.33425	LST1	leukocyte specific transcript 1
202957_at	5.63e-11	1.02e-12	9.26802	18.622	1.9513	HCLS1	hematopoietic cell-specific Lyn substrate 1
222644_s_at	5.69e-11	1.04e-12	9.26474	18.6103	1.40778	COLGALT1	collagen beta(1-O)galactosyltransferase 1
201668_x_at	5.78e-11	1.05e-12	9.25972	18.5923	1.55636	MARCKS	myristoylated alanine rich protein kinase C substrate
204698_at	5.89e-11	1.08e-12	9.25443	18.5734	1.86762	ISG20	interferon stimulated exonuclease gene 20
204726_at	5.9e-11	1.08e-12	9.25375	18.5709	1.98202	CDH13	cadherin 13
231559_at	5.95e-11	1.09e-12	9.25082	18.5604	2.26766	NNMT	nicotinamide N-methyltransferase
223343_at	5.99e-11	1.1e-12	9.24904	18.5541	2.06391	MS4A7	membrane spanning 4-domains A7
222848_at	6.11e-11	1.12e-12	9.24302	18.5325	2.22984	CENPK	centromere protein K
1555812_a_at	6.13e-11	1.12e-12	9.24182	18.5282	1.40423	ARHGDIB	Rho GDP dissociation inhibitor beta
209598_at	6.14e-11	1.13e-12	9.24128	18.5263	2.28324	PNMA2	paraneoplastic Ma antigen 2
201137_s_at	6.24e-11	1.15e-12	9.23644	18.5089	1.37432	HLA-DPB1	major histocompatibility complex, class II, DP beta 1
239711_at	6.27e-11	1.15e-12	-9.23461	18.5024	-1.05308	ADAL	adenosine deaminase like
210260_s_at	6.31e-11	1.16e-12	9.23257	18.4951	1.36585	TNFAIP8	TNF alpha induced protein 8
243610_at	6.32e-11	1.17e-12	-9.23198	18.493	-1.84643	C9orf135	chromosome 9 open reading frame 135
211896_s_at	6.45e-11	1.19e-12	-9.22596	18.4714	-3.85921	DCN	decorin
228775_at	6.45e-11	1.19e-12	-9.22589	18.4711	-0.701289	EMC3	ER membrane protein complex subunit 3
35148_at	6.5e-11	1.2e-12	-9.22356	18.4628	-0.64107	TJP3	tight junction protein 3
210629_x_at	6.55e-11	1.21e-12	9.22121	18.4544	1.3251	LST1	leukocyte specific transcript 1
1552701_a_at	6.63e-11	1.23e-12	9.21737	18.4406	1.74802	CARD16	caspase recruitment domain family member 16
233958_at	6.65e-11	1.23e-12	-9.21644	18.4373	-1.31667
205750_at	6.67e-11	1.24e-12	-9.21523	18.433	-1.92332	BPHL	biphenyl hydrolase like
219501_at	6.73e-11	1.25e-12	-9.21233	18.4226	-1.17014	ENOX1	ecto-NOX disulfide-thiol exchanger 1
212552_at	6.79e-11	1.26e-12	9.20968	18.413	1.26232	HPCAL1	hippocalcin like 1
228717_at	6.81e-11	1.27e-12	-9.20851	18.4089	-1.86754
202564_x_at	6.85e-11	1.28e-12	-9.20653	18.4018	-0.823058	ARL2	ADP ribosylation factor like GTPase 2
212856_at	6.9e-11	1.29e-12	9.20434	18.3939	1.54918	GRAMD4	GRAM domain containing 4
218084_x_at	6.94e-11	1.3e-12	9.20266	18.3879	1.71662	FXYD5	FXYD domain containing ion transport regulator 5
212639_x_at	7.13e-11	1.33e-12	9.19479	18.3597	0.822577	TUBA1B	tubulin alpha 1b
219700_at	7.26e-11	1.36e-12	9.1894	18.3403	2.07406	PLXDC1	plexin domain containing 1
205464_at	7.3e-11	1.37e-12	-9.18767	18.3341	-2.00389	SCNN1B	sodium channel epithelial 1 beta subunit
209696_at	7.37e-11	1.38e-12	-9.18488	18.3241	-2.76765	FBP1	fructose-bisphosphatase 1
221581_s_at	7.37e-11	1.38e-12	9.18423	18.3218	1.39668	LAT2	linker for activation of T-cells family member 2
1552553_a_at	7.37e-11	1.38e-12	9.18421	18.3217	0.97937	NLRC4	NLR family CARD domain containing 4
236741_at	7.43e-11	1.4e-12	-9.18177	18.313	-1.90264	WDR72	WD repeat domain 72
225739_at	7.95e-11	1.5e-12	-9.16275	18.2447	-0.739787	RAB11FIP4	RAB11 family interacting protein 4
204000_at	8e-11	1.51e-12	-9.16061	18.2371	-1.01205	GNB5	G protein subunit beta 5
1552703_s_at	8.03e-11	1.51e-12	9.15925	18.2322	1.7143	CARD16CASP1	caspase recruitment domain family member 16///caspase 1
226245_at	8.09e-11	1.53e-12	-9.15692	18.2238	-1.98587	KCTD1	potassium channel tetramerization domain containing 1
224358_s_at	8.13e-11	1.54e-12	9.1555	18.2187	2.17935	MS4A7	membrane spanning 4-domains A7
207677_s_at	8.15e-11	1.54e-12	9.15445	18.2149	1.36603	NCF4	neutrophil cytosolic factor 4
208795_s_at	8.15e-11	1.54e-12	9.15423	18.2141	0.840524	MCM7	minichromosome maintenance complex component 7
212992_at	8.16e-11	1.55e-12	9.15337	18.2111	2.92125	AHNAK2	AHNAK nucleoprotein 2
1559705_s_at	8.16e-11	1.55e-12	9.15317	18.2103	1.39782	PHKA2	phosphorylase kinase regulatory subunit alpha 2
1565661_x_at	8.19e-11	1.56e-12	-9.15194	18.2059	-0.756415	FUT6	fucosyltransferase 6
203530_s_at	8.23e-11	1.56e-12	9.15049	18.2007	0.932956	STX4	syntaxin 4
214842_s_at	8.27e-11	1.57e-12	-9.14892	18.1951	-3.00372	ALB	albumin
213160_at	8.48e-11	1.61e-12	9.14167	18.1691	1.77578	DOCK2	dedicator of cytokinesis 2
205495_s_at	8.5e-11	1.62e-12	9.14076	18.1658	1.2883	GNLY	granulysin
209591_s_at	8.55e-11	1.63e-12	-9.13877	18.1586	-1.21833	BMP7	bone morphogenetic protein 7
236081_at	8.74e-11	1.67e-12	-9.13214	18.1348	-1.82197	SNCA	synuclein alpha
216834_at	8.74e-11	1.67e-12	9.13198	18.1343	2.3689	RGS1	regulator of G-protein signaling 1
226497_s_at	8.74e-11	1.67e-12	9.13174	18.1334	2.05312	FLT1	fms related tyrosine kinase 1
219520_s_at	8.82e-11	1.69e-12	9.12911	18.1239	1.34268	WWC3	WWC family member 3
240422_at	8.87e-11	1.7e-12	-9.12712	18.1168	-2.17696
211465_x_at	8.87e-11	1.7e-12	-9.12706	18.1166	-1.7209	FUT6	fucosyltransferase 6
209644_x_at	8.92e-11	1.71e-12	9.12504	18.1093	1.31429	CDKN2A	cyclin dependent kinase inhibitor 2A
243276_at	9e-11	1.73e-12	-9.1225	18.1002	-1.00164	ALS2CL	ALS2 C-terminal like
218960_at	9e-11	1.73e-12	-9.12204	18.0986	-1.41708	TMPRSS4	transmembrane protease, serine 4
222305_at	9.04e-11	1.74e-12	9.12068	18.0937	0.865995	HK2	hexokinase 2
219945_at	9.06e-11	1.75e-12	-9.11972	18.0902	-1.04037	DDX25	DEAD-box helicase 25
201028_s_at	9.09e-11	1.75e-12	9.11866	18.0864	1.03969	CD99	CD99 molecule
205474_at	9.19e-11	1.78e-12	9.11527	18.0742	0.944308	CRLF3	cytokine receptor like factor 3
228563_at	9.21e-11	1.78e-12	9.11433	18.0708	1.61244	GJC1	gap junction protein gamma 1
228086_at	9.24e-11	1.79e-12	-9.11316	18.0666	-1.21755	STK33	serine/threonine kinase 33
218416_s_at	9.28e-11	1.8e-12	-9.11185	18.0619	-0.65501	SLC48A1	solute carrier family 48 member 1
215059_at	9.28e-11	1.8e-12	-9.11153	18.0608	-3.58217
212459_x_at	9.33e-11	1.81e-12	-9.10988	18.0549	-1.28632	SUCLG2	succinate-CoA ligase GDP-forming beta subunit
210944_s_at	9.34e-11	1.81e-12	-9.10939	18.0531	-2.43697	CAPN3	calpain 3
221232_s_at	9.46e-11	1.84e-12	-9.1054	18.0388	-0.899357	ANKRD2	ankyrin repeat domain 2
205729_at	9.5e-11	1.85e-12	9.10399	18.0337	2.12429	OSMR	oncostatin M receptor
244352_at	9.54e-11	1.86e-12	9.10267	18.0289	0.966395	CD84	CD84 molecule
224610_at	9.67e-11	1.89e-12	9.0986	18.0143	1.10448	SNHG1SNORD22SNORD25SNORD26SNORD27SNORD28SNORD30SNORD31SNORD29	small nucleolar RNA host gene 1///small nucleolar RNA, C/D box 22///small nucleolar RNA, C/D box 25///small nucleolar RNA, C/D box 26///small nucleolar RNA, C/D box 27///small nucleolar RNA, C/D box 28///small nucleolar RNA, C/D box 30///small nucleolar RNA, C/D box 31///small nucleolar RNA, C/D box 29
224252_s_at	9.79e-11	1.91e-12	9.09497	18.0012	1.65287	FXYD5	FXYD domain containing ion transport regulator 5
204416_x_at	9.86e-11	1.93e-12	9.09271	17.9931	2.93351	APOC1	apolipoprotein C1
210538_s_at	9.95e-11	1.95e-12	9.08962	17.982	2.40421	BIRC3	baculoviral IAP repeat containing 3
218039_at	9.95e-11	1.95e-12	9.08955	17.9818	1.97508	NUSAP1	nucleolar and spindle associated protein 1
237044_s_at	9.95e-11	1.95e-12	-9.08931	17.9809	-0.628293	ZNF503-AS2	ZNF503 antisense RNA 2
1563754_at	1e-10	1.97e-12	-9.08705	17.9728	-0.786012	GRIK2	glutamate ionotropic receptor kainate type subunit 2
206290_s_at	1.01e-10	1.97e-12	-9.08606	17.9692	-2.64838	RGS7	regulator of G-protein signaling 7
229390_at	1.01e-10	1.99e-12	9.08395	17.9616	2.51613	FAM26F	family with sequence similarity 26 member F
209687_at	1.02e-10	2.01e-12	-9.08022	17.9482	-1.83341	CXCL12	C-X-C motif chemokine ligand 12
207415_at	1.03e-10	2.02e-12	-9.07885	17.9433	-1.42382	PLA2R1	phospholipase A2 receptor 1
208394_x_at	1.03e-10	2.03e-12	9.07853	17.9421	2.48445	ESM1	endothelial cell specific molecule 1
1553977_a_at	1.03e-10	2.03e-12	-9.07784	17.9397	-1.29545	CYP39A1	cytochrome P450 family 39 subfamily A member 1
204743_at	1.04e-10	2.05e-12	-9.07581	17.9323	-1.01829	TAGLN3	transgelin 3
209382_at	1.04e-10	2.05e-12	9.07522	17.9302	0.739806	POLR3C	RNA polymerase III subunit C
244398_x_at	1.04e-10	2.05e-12	-9.07513	17.9299	-1.10612	ZNF684	zinc finger protein 684
229410_at	1.04e-10	2.05e-12	9.07498	17.9294	0.96301	SLC35E1	solute carrier family 35 member E1
204067_at	1.04e-10	2.07e-12	-9.07302	17.9223	-1.19151	SUOX	sulfite oxidase
217623_at	1.05e-10	2.08e-12	-9.07179	17.9179	-1.27176	MYLK3	myosin light chain kinase 3
213706_at	1.05e-10	2.09e-12	-9.06968	17.9103	-2.15112	GPD1	glycerol-3-phosphate dehydrogenase 1
AFFX-HUMGAPDH/M33197_M_at	1.06e-10	2.1e-12	9.06872	17.9068	0.6104	GAPDH	glyceraldehyde-3-phosphate dehydrogenase
229580_at	1.06e-10	2.11e-12	-9.06686	17.9002	-3.53459	CLSTN2	calsyntenin 2
205603_s_at	1.07e-10	2.13e-12	9.06531	17.8946	1.37276	DIAPH2	diaphanous related formin 2
211981_at	1.07e-10	2.13e-12	9.0649	17.8931	1.66667	COL4A1	collagen type IV alpha 1 chain
219978_s_at	1.08e-10	2.15e-12	9.06185	17.8821	1.66996	NUSAP1	nucleolar and spindle associated protein 1
218249_at	1.08e-10	2.15e-12	-9.06165	17.8814	-0.689948	ZDHHC6	zinc finger DHHC-type containing 6
201288_at	1.08e-10	2.16e-12	9.0607	17.878	1.15445	ARHGDIB	Rho GDP dissociation inhibitor beta
243776_at	1.1e-10	2.2e-12	-9.05649	17.8629	-1.12049	LOC105374428	uncharacterized LOC105374428
200657_at	1.1e-10	2.2e-12	-9.05641	17.8625	-0.96141	SLC25A5	solute carrier family 25 member 5
230251_at	1.1e-10	2.21e-12	-9.0543	17.8549	-2.41405	LINC00473	long intergenic non-protein coding RNA 473
204839_at	1.11e-10	2.22e-12	-9.05312	17.8507	-0.84994	POP5	POP5 homolog, ribonuclease P/MRP subunit
231260_at	1.11e-10	2.24e-12	-9.05133	17.8443	-1.2443	ZNF582-AS1	ZNF582 antisense RNA 1 (head to head)
238077_at	1.13e-10	2.27e-12	-9.04785	17.8317	-1.20854	KCTD6	potassium channel tetramerization domain containing 6
203564_at	1.15e-10	2.31e-12	9.04221	17.8115	0.706256	FANCG	Fanconi anemia complementation group G
207400_at	1.16e-10	2.32e-12	-9.04073	17.8061	-1.23443	NPY5R	neuropeptide Y receptor Y5
209071_s_at	1.16e-10	2.33e-12	9.03958	17.802	1.83834	RGS5	regulator of G-protein signaling 5
200027_at	1.17e-10	2.36e-12	-9.0371	17.793	-0.65177	NARS	asparaginyl-tRNA synthetase
213646_x_at	1.17e-10	2.36e-12	9.03678	17.7919	0.848366	TUBA1B	tubulin alpha 1b
214228_x_at	1.19e-10	2.4e-12	9.03207	17.7749	1.19823	TNFRSF4	TNF receptor superfamily member 4
203088_at	1.19e-10	2.4e-12	-9.03179	17.7739	-2.28351	FBLN5	fibulin 5
239791_at	1.2e-10	2.42e-12	-9.02943	17.7654	-1.65861	HOXB-AS3	HOXB cluster antisense RNA 3
220234_at	1.2e-10	2.44e-12	-9.0276	17.7588	-1.29321	CA8	carbonic anhydrase 8
201302_at	1.22e-10	2.48e-12	9.02259	17.7408	0.890437	ANXA4	annexin A4
222379_at	1.23e-10	2.49e-12	9.0217	17.7376	2.16807	KCNE4	potassium voltage-gated channel subfamily E regulatory subunit 4
203131_at	1.23e-10	2.5e-12	-9.02035	17.7327	-3.44826	PDGFRA	platelet derived growth factor receptor alpha
214681_at	1.24e-10	2.53e-12	-9.01752	17.7225	-2.15096	GK	glycerol kinase
203115_at	1.25e-10	2.55e-12	-9.01513	17.7139	-1.15581	FECH	ferrochelatase
1557176_a_at	1.29e-10	2.62e-12	-9.00783	17.6876	-1.41791	C14orf37	chromosome 14 open reading frame 37
229323_at	1.32e-10	2.68e-12	-9.00122	17.6638	-1.0711	LINC00959	long intergenic non-protein coding RNA 959
241381_at	1.34e-10	2.73e-12	8.99637	17.6463	1.02253	CXorf36	chromosome X open reading frame 36
213453_x_at	1.35e-10	2.75e-12	8.99451	17.6396	0.551222	GAPDH	glyceraldehyde-3-phosphate dehydrogenase
209070_s_at	1.35e-10	2.76e-12	8.99321	17.6349	2.26285	RGS5	regulator of G-protein signaling 5
210343_s_at	1.4e-10	2.87e-12	-8.98281	17.5974	-3.13625	SLC22A6	solute carrier family 22 member 6
215300_s_at	1.41e-10	2.9e-12	-8.98008	17.5876	-1.48304	FMO5	flavin containing monooxygenase 5
218374_s_at	1.42e-10	2.91e-12	8.97875	17.5828	0.786759	C12orf4	chromosome 12 open reading frame 4
214437_s_at	1.43e-10	2.94e-12	8.97568	17.5718	1.46493	SHMT2	serine hydroxymethyltransferase 2
226625_at	1.44e-10	2.96e-12	-8.97387	17.5652	-1.55227	TGFBR3	transforming growth factor beta receptor 3
228273_at	1.46e-10	2.99e-12	8.97097	17.5548	2.28945	PRR11	proline rich 11
33304_at	1.47e-10	3.02e-12	8.96861	17.5462	1.49852	ISG20	interferon stimulated exonuclease gene 20
204213_at	1.47e-10	3.02e-12	-8.96841	17.5455	-1.25887	PIGR	polymeric immunoglobulin receptor
213004_at	1.47e-10	3.04e-12	8.96685	17.5399	1.23681	ANGPTL2	angiopoietin like 2
227125_at	1.48e-10	3.06e-12	8.96505	17.5334	1.43978	IFNAR2	interferon alpha and beta receptor subunit 2
1554466_a_at	1.49e-10	3.07e-12	8.96434	17.5308	1.12637	METTL26	methyltransferase like 26
210089_s_at	1.5e-10	3.09e-12	8.96177	17.5216	1.18858	LAMA4	laminin subunit alpha 4
214574_x_at	1.5e-10	3.1e-12	8.96138	17.5202	1.45705	LST1	leukocyte specific transcript 1
229335_at	1.5e-10	3.11e-12	-8.96068	17.5176	-1.19762	CADM4	cell adhesion molecule 4
213564_x_at	1.53e-10	3.16e-12	-8.95596	17.5006	-0.702959	LDHB	lactate dehydrogenase B
211864_s_at	1.53e-10	3.17e-12	8.95526	17.4981	1.68172	MYOF	myoferlin
211813_x_at	1.54e-10	3.2e-12	-8.95267	17.4887	-3.66064	DCN	decorin
233350_s_at	1.55e-10	3.21e-12	-8.95142	17.4842	-0.798151	TEX264	testis expressed 264
227139_s_at	1.56e-10	3.25e-12	8.94857	17.474	1.33363	HPS3	HPS3, biogenesis of lysosomal organelles complex 2 subunit 1
211368_s_at	1.57e-10	3.26e-12	8.94693	17.468	1.71359	CASP1	caspase 1
201798_s_at	1.58e-10	3.28e-12	8.94527	17.462	1.47319	MYOF	myoferlin
213703_at	1.59e-10	3.31e-12	8.94346	17.4555	1.15948	LINC00342	long intergenic non-protein coding RNA 342
204279_at	1.59e-10	3.31e-12	8.9431	17.4542	1.77842	PSMB9	proteasome subunit beta 9
215772_x_at	1.59e-10	3.32e-12	-8.9427	17.4528	-1.25361	SUCLG2	succinate-CoA ligase GDP-forming beta subunit
207789_s_at	1.59e-10	3.32e-12	-8.94212	17.4507	-1.27484	DPP6	dipeptidyl peptidase like 6
203646_at	1.59e-10	3.32e-12	-8.94202	17.4503	-1.01332	FDX1	ferredoxin 1
204197_s_at	1.62e-10	3.4e-12	8.9359	17.4282	1.75484	RUNX3	runt related transcription factor 3
213010_at	1.63e-10	3.42e-12	8.93409	17.4217	1.9788	PRKCDBP	protein kinase C delta binding protein
212658_at	1.64e-10	3.44e-12	8.93244	17.4157	1.62183	LHFPL2	lipoma HMGIC fusion partner-like 2
219202_at	1.64e-10	3.45e-12	8.93197	17.4141	1.5273	RHBDF2	rhomboid 5 homolog 2
201528_at	1.65e-10	3.46e-12	8.93075	17.4096	0.607722	RPA1	replication protein A1
214511_x_at	1.66e-10	3.5e-12	8.92787	17.3992	2.17924	FCGR1B	Fc fragment of IgG receptor Ib
216236_s_at	1.66e-10	3.5e-12	8.92777	17.3989	1.87114	SLC2A14SLC2A3	solute carrier family 2 member 14///solute carrier family 2 member 3
230686_s_at	1.67e-10	3.52e-12	-8.92645	17.3941	-1.62896	SLC13A3	solute carrier family 13 member 3
226041_at	1.69e-10	3.56e-12	-8.92275	17.3808	-1.48684	NAPEPLD	N-acyl phosphatidylethanolamine phospholipase D
201292_at	1.69e-10	3.57e-12	8.92264	17.3804	2.69821	TOP2A	topoisomerase (DNA) II alpha
218585_s_at	1.7e-10	3.59e-12	8.92101	17.3745	2.24021	DTL	denticleless E3 ubiquitin protein ligase homolog
226885_at	1.7e-10	3.59e-12	8.92051	17.3727	1.23477	RNF217	ring finger protein 217
244264_at	1.7e-10	3.6e-12	-8.92031	17.372	-0.920393	KLRG2	killer cell lectin like receptor G2
238287_at	1.7e-10	3.6e-12	-8.91997	17.3707	-4.41675	SLC7A13	solute carrier family 7 member 13
1563874_at	1.72e-10	3.64e-12	-8.91728	17.361	-1.49824	WDR72	WD repeat domain 72
206259_at	1.72e-10	3.64e-12	-8.91711	17.3604	-1.62412	PROC	protein C, inactivator of coagulation factors Va and VIIIa
228017_s_at	1.73e-10	3.67e-12	-8.91432	17.3503	-2.37724	NKAIN4	Na+/K+ transporting ATPase interacting 4
205633_s_at	1.73e-10	3.68e-12	-8.91427	17.3501	-0.865796	ALAS1	5'-aminolevulinate synthase 1
231480_at	1.73e-10	3.68e-12	-8.91365	17.3479	-1.82259	SLC6A19	solute carrier family 6 member 19
223986_x_at	1.73e-10	3.69e-12	-8.91342	17.3471	-1.23817	DMRT2	doublesex and mab-3 related transcription factor 2
235252_at	1.74e-10	3.7e-12	8.91214	17.3425	1.98539	KSR1	kinase suppressor of ras 1
234234_at	1.74e-10	3.71e-12	8.91193	17.3417	1.11718	LOC101929705	uncharacterized LOC101929705
52940_at	1.74e-10	3.71e-12	-8.91164	17.3407	-1.40912	SIGIRR	single Ig and TIR domain containing
236491_at	1.75e-10	3.73e-12	-8.91055	17.3367	-1.22756	BCL2L10	BCL2 like 10
1558738_at	1.75e-10	3.73e-12	8.91029	17.3358	1.65171	NOL3	nucleolar protein 3
215259_s_at	1.79e-10	3.82e-12	-8.90341	17.3109	-1.43909	CADM4	cell adhesion molecule 4
219594_at	1.79e-10	3.83e-12	8.90285	17.3089	0.979287	NINJ2	ninjurin 2
222707_s_at	1.79e-10	3.84e-12	-8.9025	17.3077	-0.506227	ACTR8	ARP8 actin-related protein 8 homolog
214475_x_at	1.79e-10	3.84e-12	-8.90244	17.3074	-3.01445	CAPN3	calpain 3
204813_at	1.81e-10	3.87e-12	-8.89977	17.2978	-1.08216	MAPK10	mitogen-activated protein kinase 10
213486_at	1.81e-10	3.89e-12	-8.899	17.295	-1.15078	COPG2IT1	COPG2 imprinted transcript 1 (non-protein coding)
238756_at	1.83e-10	3.94e-12	8.89498	17.2805	2.4802	GAS2L3	growth arrest specific 2 like 3
205524_s_at	1.84e-10	3.95e-12	8.8943	17.278	1.27837	HAPLN1	hyaluronan and proteoglycan link protein 1
211725_s_at	1.84e-10	3.95e-12	8.89413	17.2774	1.24191	BID	BH3 interacting domain death agonist
209040_s_at	1.84e-10	3.96e-12	8.89404	17.2771	1.38832	PSMB8	proteasome subunit beta 8
217568_at	1.85e-10	3.98e-12	-8.8923	17.2708	-1.36544	EDDM3A	epididymal protein 3A
1553147_at	1.85e-10	4e-12	-8.89114	17.2666	-1.06308	RANBP3L	RAN binding protein 3 like
203729_at	1.87e-10	4.05e-12	8.88759	17.2538	1.37716	EMP3	epithelial membrane protein 3
236474_at	1.88e-10	4.07e-12	8.886	17.248	1.81707
223158_s_at	1.89e-10	4.08e-12	8.8856	17.2466	1.19729	NEK6	NIMA related kinase 6
206488_s_at	1.89e-10	4.09e-12	8.88512	17.2449	3.55508	CD36	CD36 molecule
223387_at	1.9e-10	4.12e-12	-8.88305	17.2374	-0.666151	ZFYVE1	zinc finger FYVE-type containing 1
209191_at	1.92e-10	4.18e-12	8.87916	17.2233	1.72103	TUBB6	tubulin beta 6 class V
205372_at	1.96e-10	4.26e-12	-8.87395	17.2045	-1.21722	PLAG1	PLAG1 zinc finger
230255_at	1.96e-10	4.26e-12	8.87385	17.2041	1.51104	GABRD	gamma-aminobutyric acid type A receptor delta subunit
226855_at	1.97e-10	4.29e-12	-8.87186	17.1969	-0.934099	PDP2	pyruvate dehyrogenase phosphatase catalytic subunit 2
226492_at	1.98e-10	4.31e-12	-8.87014	17.1907	-2.62144	SEMA6D	semaphorin 6D
226487_at	1.98e-10	4.32e-12	-8.86971	17.1892	-0.923559	FAM222A	family with sequence similarity 222 member A
201886_at	2.01e-10	4.39e-12	-8.86565	17.1745	-0.626776	DCAF11	DDB1 and CUL4 associated factor 11
231959_at	2.03e-10	4.43e-12	-8.86291	17.1646	-0.977787	LIN52	lin-52 DREAM MuvB core complex component
235871_at	2.03e-10	4.44e-12	-8.86242	17.1628	-0.992426	LIPH	lipase H
229155_at	2.03e-10	4.44e-12	-8.86201	17.1613	-1.12281	GSTO2	glutathione S-transferase omega 2
218145_at	2.07e-10	4.53e-12	8.8568	17.1425	2.50277	TRIB3	tribbles pseudokinase 3
220354_at	2.07e-10	4.53e-12	-8.8566	17.1417	-0.78498	MCF2L-AS1	MCF2L antisense RNA 1
240890_at	2.1e-10	4.61e-12	8.85184	17.1246	1.69017	LOC643733	caspase 4, apoptosis-related cysteine peptidase pseudogene
207085_x_at	2.13e-10	4.66e-12	8.84874	17.1133	1.53564	CSF2RA	colony stimulating factor 2 receptor alpha subunit
228335_at	2.14e-10	4.7e-12	-8.84677	17.1062	-2.74438	CLDN11	claudin 11
205632_s_at	2.17e-10	4.76e-12	-8.84301	17.0926	-2.0634	PIP5K1B	phosphatidylinositol-4-phosphate 5-kinase type 1 beta
229158_at	2.17e-10	4.78e-12	-8.84186	17.0884	-2.25801	WNK4	WNK lysine deficient protein kinase 4
213332_at	2.2e-10	4.85e-12	-8.83791	17.0742	-3.22354	PAPPA2	pappalysin 2
230319_at	2.21e-10	4.86e-12	-8.83763	17.0731	-4.62612
209761_s_at	2.22e-10	4.9e-12	8.83512	17.0641	0.932045	SP110	SP110 nuclear body protein
201893_x_at	2.22e-10	4.9e-12	-8.83491	17.0633	-3.83151	DCN	decorin
225674_at	2.24e-10	4.94e-12	8.83297	17.0563	0.768694	BCAP29	B-cell receptor-associated protein 29
223800_s_at	2.25e-10	4.98e-12	-8.83077	17.0483	-1.78354	LIMS4LIMS3	LIM zinc finger domain containing 4///LIM zinc finger domain containing 3
209183_s_at	2.26e-10	4.99e-12	8.83014	17.0461	2.05657	C10orf10	chromosome 10 open reading frame 10
36030_at	2.26e-10	5.01e-12	8.8293	17.043	0.744777	IFFO1	intermediate filament family orphan 1
237585_at	2.27e-10	5.02e-12	8.82856	17.0403	1.29942	C4orf47	chromosome 4 open reading frame 47
205909_at	2.27e-10	5.04e-12	8.82738	17.0361	1.15171	POLE2	DNA polymerase epsilon 2, accessory subunit
217995_at	2.28e-10	5.06e-12	8.82654	17.033	0.865967	SQRDL	sulfide quinone reductase-like (yeast)
1553722_s_at	2.28e-10	5.06e-12	-8.8265	17.0329	-1.66722	RNF152	ring finger protein 152
228429_x_at	2.33e-10	5.17e-12	-8.82034	17.0106	-1.06151	KIF9	kinesin family member 9
206955_at	2.33e-10	5.19e-12	-8.8193	17.0068	-1.24548	LOC101930168LOC100509620AQP7	putative aquaporin-7-like protein 3///putative aquaporin-7-like protein 3///aquaporin 7
1554696_s_at	2.34e-10	5.2e-12	8.81873	17.0048	1.73848	TYMS	thymidylate synthetase
230923_at	2.34e-10	5.21e-12	-8.81841	17.0036	-0.60845	FAM19A1	family with sequence similarity 19 member A1, C-C motif chemokine like
201670_s_at	2.34e-10	5.23e-12	8.81737	16.9998	1.49146	MARCKS	myristoylated alanine rich protein kinase C substrate
235740_at	2.34e-10	5.23e-12	8.81732	16.9997	1.82126	MCTP1	multiple C2 and transmembrane domain containing 1
1556156_at	2.35e-10	5.25e-12	-8.81636	16.9962	-1.2244	ESRRB	estrogen related receptor beta
201983_s_at	2.35e-10	5.25e-12	8.81632	16.9961	2.0259	EGFR	epidermal growth factor receptor
201562_s_at	2.35e-10	5.26e-12	-8.81553	16.9932	-1.8922	SORD	sorbitol dehydrogenase
212204_at	2.35e-10	5.26e-12	8.81543	16.9928	0.739088	TMEM87A	transmembrane protein 87A
209763_at	2.37e-10	5.31e-12	-8.81307	16.9843	-3.29859	CHRDL1	chordin like 1
200921_s_at	2.39e-10	5.35e-12	8.81076	16.9759	0.726282	BTG1	BTG anti-proliferation factor 1
225032_at	2.4e-10	5.39e-12	8.80887	16.9691	0.980989	LOC101928615FNDC3B	uncharacterized LOC101928615///fibronectin type III domain containing 3B
237250_at	2.42e-10	5.44e-12	-8.80661	16.9609	-2.1408	GABRA2	gamma-aminobutyric acid type A receptor alpha2 subunit
203066_at	2.46e-10	5.53e-12	8.80194	16.944	2.12322	CHST15	carbohydrate (N-acetylgalactosamine 4-sulfate 6-O) sulfotransferase 15
202204_s_at	2.5e-10	5.62e-12	-8.79753	16.928	-0.875269	AMFR	autocrine motility factor receptor
202988_s_at	2.5e-10	5.62e-12	8.79728	16.9271	2.68665	RGS1	regulator of G-protein signaling 1
213587_s_at	2.51e-10	5.66e-12	-8.79533	16.92	-1.31869	ATP6V0E2	ATPase H+ transporting V0 subunit e2
212448_at	2.54e-10	5.73e-12	-8.79204	16.9081	-1.25161	NEDD4L	neural precursor cell expressed, developmentally down-regulated 4-like, E3 ubiquitin protein ligase
204964_s_at	2.54e-10	5.74e-12	8.79177	16.9072	1.45938	SSPN	sarcospan
225750_at	2.54e-10	5.74e-12	8.79159	16.9065	1.67753	ERO1A	endoplasmic reticulum oxidoreductase 1 alpha
227347_x_at	2.54e-10	5.74e-12	8.79151	16.9062	1.35258	HES4	hes family bHLH transcription factor 4
224412_s_at	2.55e-10	5.78e-12	-8.78973	16.8998	-2.22796	TRPM6	transient receptor potential cation channel subfamily M member 6
201477_s_at	2.56e-10	5.79e-12	8.78923	16.898	0.858851	RRM1	ribonucleotide reductase catalytic subunit M1
205106_at	2.56e-10	5.81e-12	8.78843	16.8951	1.71372	CMC4MTCP1	C-X9-C motif containing 4///mature T-cell proliferation 1
238726_at	2.59e-10	5.88e-12	-8.78491	16.8823	-1.02279
203020_at	2.63e-10	5.96e-12	-8.78128	16.8692	-0.692404	RABGAP1L	RAB GTPase activating protein 1 like
225545_at	2.63e-10	5.98e-12	8.78043	16.8661	0.880487	LOC101930123EEF2K	eukaryotic elongation factor 2 kinase///eukaryotic elongation factor 2 kinase
204924_at	2.64e-10	6e-12	8.77945	16.8626	1.48178	TLR2	toll like receptor 2
209605_at	2.64e-10	6.01e-12	-8.77882	16.8603	-1.53248	TST	thiosulfate sulfurtransferase
229175_at	2.65e-10	6.03e-12	8.77801	16.8573	0.775983	SMYD4	SET and MYND domain containing 4
239093_at	2.65e-10	6.04e-12	-8.77773	16.8563	-2.38702	HOGA1	4-hydroxy-2-oxoglutarate aldolase 1
230822_at	2.65e-10	6.04e-12	-8.77768	16.8561	-1.46338	TMEM61	transmembrane protein 61
230611_at	2.66e-10	6.07e-12	-8.77633	16.8512	-1.18972	SYPL2	synaptophysin like 2
235202_x_at	2.66e-10	6.08e-12	8.77601	16.8501	1.73877	IKBIP	IKBKB interacting protein
204745_x_at	2.71e-10	6.2e-12	-8.77066	16.8307	-2.06892	MT1G	metallothionein 1G
1555725_a_at	2.71e-10	6.2e-12	8.77053	16.8302	2.76105	RGS5	regulator of G-protein signaling 5
242324_x_at	2.71e-10	6.21e-12	-8.77018	16.829	-0.989828	CCBE1	collagen and calcium binding EGF domains 1
219915_s_at	2.73e-10	6.25e-12	-8.76833	16.8223	-2.38186	SLC16A10	solute carrier family 16 member 10
210397_at	2.81e-10	6.43e-12	-8.76028	16.7931	-3.50773	DEFB1	defensin beta 1
208909_at	2.82e-10	6.49e-12	-8.75809	16.7852	-0.815472	UQCRFS1	ubiquinol-cytochrome c reductase, Rieske iron-sulfur polypeptide 1
1555916_at	2.82e-10	6.49e-12	-8.75796	16.7847	-0.54772	RPUSD3	RNA pseudouridylate synthase domain containing 3
225911_at	2.83e-10	6.51e-12	-8.75721	16.782	-2.7928	NPNT	nephronectin
238750_at	2.83e-10	6.51e-12	8.75712	16.7816	2.07229	CCL28	C-C motif chemokine ligand 28
224314_s_at	2.83e-10	6.52e-12	8.75684	16.7806	1.11656	EGLN1	egl-9 family hypoxia inducible factor 1
211366_x_at	2.84e-10	6.54e-12	8.75565	16.7763	1.47238	CASP1	caspase 1
210785_s_at	2.85e-10	6.56e-12	8.75486	16.7735	1.60158	THEMIS2	thymocyte selection associated family member 2
233047_at	2.88e-10	6.65e-12	-8.75139	16.7609	-0.722873	FRMD7	FERM domain containing 7
240059_at	2.91e-10	6.72e-12	-8.74845	16.7502	-1.4041
209083_at	2.97e-10	6.86e-12	8.74282	16.7298	1.711	CORO1A	coronin 1A
200886_s_at	2.97e-10	6.87e-12	8.7424	16.7283	0.614005	PGAM1	phosphoglycerate mutase 1
218487_at	2.98e-10	6.9e-12	-8.74114	16.7237	-1.44688	ALAD	aminolevulinate dehydratase
213309_at	2.99e-10	6.93e-12	-8.7398	16.7189	-1.06255	PLCL2	phospholipase C like 2
230763_at	3.04e-10	7.04e-12	-8.73561	16.7037	-1.61117	SPATA17	spermatogenesis associated 17
204912_at	3.04e-10	7.05e-12	8.73521	16.7022	1.67533	IL10RA	interleukin 10 receptor subunit alpha
222543_at	3.05e-10	7.07e-12	8.73428	16.6989	0.915715	DERL1	derlin 1
208869_s_at	3.05e-10	7.09e-12	-8.7336	16.6964	-1.38697	GABARAPL1	GABA type A receptor associated protein like 1
207148_x_at	3.06e-10	7.11e-12	-8.73277	16.6934	-0.933874	MYOZ2	myozenin 2
208980_s_at	3.11e-10	7.23e-12	8.72824	16.677	0.461985	UBC	ubiquitin C
238034_at	3.11e-10	7.25e-12	8.72753	16.6744	0.901185	CANX	calnexin
230096_at	3.12e-10	7.27e-12	-8.72667	16.6712	-1.01334
1556583_a_at	3.15e-10	7.35e-12	-8.72377	16.6607	-2.21513	SLC8A1	solute carrier family 8 member A1
229231_at	3.17e-10	7.4e-12	8.72194	16.6541	0.582598	LRRC37B	leucine rich repeat containing 37B
223773_s_at	3.18e-10	7.42e-12	8.72103	16.6508	1.94194	SNORA16ASNORA61SNORA44SNHG12	small nucleolar RNA, H/ACA box 16A///small nucleolar RNA, H/ACA box 61///small nucleolar RNA, H/ACA box 44///small nucleolar RNA host gene 12
200832_s_at	3.27e-10	7.65e-12	8.71288	16.6213	2.73013	SCD	stearoyl-CoA desaturase
216483_s_at	3.29e-10	7.69e-12	8.71121	16.6152	0.962962	MYDGF	myeloid derived growth factor
208881_x_at	3.3e-10	7.74e-12	-8.70968	16.6096	-0.706303	IDI1	isopentenyl-diphosphate delta isomerase 1
211582_x_at	3.38e-10	7.93e-12	8.70301	16.5854	1.45884	LST1	leukocyte specific transcript 1
224909_s_at	3.39e-10	7.96e-12	8.70187	16.5813	1.25442	PREX1	phosphatidylinositol-3,4,5-trisphosphate dependent Rac exchange factor 1
210399_x_at	3.4e-10	7.98e-12	-8.7013	16.5792	-1.69574	FUT6	fucosyltransferase 6
1559376_at	3.4e-10	7.99e-12	-8.7009	16.5778	-0.771926	ATP1A1-AS1	ATP1A1 antisense RNA 1
209590_at	3.4e-10	8e-12	-8.70039	16.5759	-1.14211	BMP7	bone morphogenetic protein 7
220150_s_at	3.41e-10	8.02e-12	-8.69974	16.5736	-0.974889	FAM184A	family with sequence similarity 184 member A
206508_at	3.42e-10	8.05e-12	8.699	16.5709	2.73274	CD70	CD70 molecule
236302_at	3.42e-10	8.07e-12	-8.69803	16.5674	-1.58575	PPM1E	protein phosphatase, Mg2+/Mn2+ dependent 1E
44696_at	3.43e-10	8.1e-12	-8.69708	16.5639	-0.942992	TBC1D13	TBC1 domain family member 13
216950_s_at	3.45e-10	8.15e-12	8.69531	16.5575	2.00805	FCGR1CPFCGR1BFCGR1A	Fc fragment of IgG receptor Ic, pseudogene///Fc fragment of IgG receptor Ib///Fc fragment of IgG receptor Ia
225373_at	3.45e-10	8.15e-12	8.6953	16.5575	0.885494	C10orf54	chromosome 10 open reading frame 54
225558_at	3.46e-10	8.17e-12	8.6947	16.5553	1.10105	GIT2	GIT ArfGAP 2
238450_at	3.47e-10	8.21e-12	-8.69343	16.5507	-0.843705	PFKFB2	6-phosphofructo-2-kinase/fructose-2,6-biphosphatase 2
213915_at	3.47e-10	8.22e-12	8.69314	16.5496	2.05282	NKG7	natural killer cell granule protein 7
205153_s_at	3.5e-10	8.29e-12	8.69083	16.5412	1.37068	CD40	CD40 molecule
223699_at	3.52e-10	8.34e-12	-8.6891	16.535	-1.68225	CNDP1	carnosine dipeptidase 1
232628_at	3.52e-10	8.36e-12	8.68863	16.5333	2.20571
226382_at	3.53e-10	8.4e-12	8.68728	16.5284	1.56837
228964_at	3.54e-10	8.42e-12	8.68638	16.5251	1.84311	PRDM1	PR/SET domain 1
219225_at	3.54e-10	8.43e-12	8.68624	16.5246	1.69351	PGBD5	piggyBac transposable element derived 5
202000_at	3.56e-10	8.49e-12	-8.68431	16.5176	-0.838602	NDUFA6	NADH:ubiquinone oxidoreductase subunit A6
235864_at	3.64e-10	8.68e-12	-8.67821	16.4954	-0.58295	ATP6V1D	ATPase H+ transporting V1 subunit D
204872_at	3.7e-10	8.83e-12	-8.67354	16.4785	-0.942726	TLE4	transducin like enhancer of split 4
218804_at	3.71e-10	8.85e-12	8.67299	16.4765	2.06604	ANO1	anoctamin 1
224356_x_at	3.73e-10	8.91e-12	8.67108	16.4696	1.87023	MS4A6A	membrane spanning 4-domains A6A
223172_s_at	3.76e-10	8.98e-12	8.66875	16.4611	1.21941	MTFP1	mitochondrial fission process 1
202960_s_at	3.76e-10	9.01e-12	-8.66807	16.4586	-0.966468	MUT	methylmalonyl-CoA mutase
201972_at	3.8e-10	9.1e-12	-8.66518	16.4481	-0.988863	ATP6V1A	ATPase H+ transporting V1 subunit A
230329_s_at	3.82e-10	9.16e-12	-8.6633	16.4413	-1.368	NUDT6	nudix hydrolase 6
226424_at	3.87e-10	9.29e-12	-8.65957	16.4278	-0.99878	CAPS	calcyphosine
204735_at	3.88e-10	9.3e-12	8.65926	16.4266	1.15454	PDE4A	phosphodiesterase 4A
218024_at	3.89e-10	9.33e-12	-8.65834	16.4233	-1.27436	MPC1	mitochondrial pyruvate carrier 1
203303_at	3.95e-10	9.49e-12	-8.65374	16.4066	-0.640009	DYNLT3	dynein light chain Tctex-type 3
202902_s_at	3.96e-10	9.52e-12	8.65288	16.4034	1.99532	CTSS	cathepsin S
227868_at	3.98e-10	9.59e-12	8.65095	16.3964	1.64613	LOC154761	family with sequence similarity 115, member C pseudogene
241412_at	4.04e-10	9.73e-12	-8.64702	16.3822	-1.59312	BTC	betacellulin
222426_at	4.05e-10	9.76e-12	-8.64619	16.3792	-0.743923	MAPKAP1	mitogen-activated protein kinase associated protein 1
229024_at	4.12e-10	9.95e-12	-8.64084	16.3597	-1.78216	RNF150	ring finger protein 150
239042_at	4.17e-10	1.01e-11	8.63749	16.3475	0.90802	TSR1	TSR1, ribosome maturation factor
237799_at	4.23e-10	1.02e-11	-8.63324	16.3321	-2.86519	SLC22A12	solute carrier family 22 member 12
203964_at	4.24e-10	1.03e-11	8.63232	16.3288	1.13559	NMI	N-myc and STAT interactor
207444_at	4.24e-10	1.03e-11	-8.63209	16.3279	-1.40318	SLC22A13	solute carrier family 22 member 13
235658_at	4.25e-10	1.03e-11	-8.63147	16.3257	-1.55519
203284_s_at	4.25e-10	1.03e-11	8.63117	16.3246	0.977159	HS2ST1	heparan sulfate 2-O-sulfotransferase 1
217078_s_at	4.32e-10	1.05e-11	8.62697	16.3093	1.62587	CD300A	CD300a molecule
219223_at	4.34e-10	1.05e-11	-8.62499	16.3021	-0.631914	CACFD1	calcium channel flower domain containing 1
212235_at	4.34e-10	1.06e-11	8.62473	16.3012	1.27151	PLXND1	plexin D1
204336_s_at	4.38e-10	1.06e-11	8.62254	16.2932	0.91843	RGS19	regulator of G-protein signaling 19
205549_at	4.39e-10	1.07e-11	-8.62136	16.2889	-3.3723	PCP4	Purkinje cell protein 4
212627_s_at	4.43e-10	1.08e-11	-8.61877	16.2795	-0.745525	EXOSC7	exosome component 7
210174_at	4.44e-10	1.08e-11	8.61789	16.2763	1.29499	NR5A2	nuclear receptor subfamily 5 group A member 2
221521_s_at	4.48e-10	1.09e-11	8.61521	16.2666	1.43746	GINS2	GINS complex subunit 2
227467_at	4.52e-10	1.1e-11	-8.61271	16.2575	-1.2341	RDH10	retinol dehydrogenase 10 (all-trans)
209645_s_at	4.53e-10	1.11e-11	-8.61206	16.2551	-1.42025	ALDH1B1	aldehyde dehydrogenase 1 family member B1
238125_at	4.55e-10	1.11e-11	-8.61015	16.2482	-0.852283	ADAMTS16	ADAM metallopeptidase with thrombospondin type 1 motif 16
202315_s_at	4.57e-10	1.12e-11	-8.60872	16.243	-0.943545	BCR	BCR, RhoGEF and GTPase activating protein
219873_at	4.62e-10	1.13e-11	-8.60569	16.232	-1.94193	COLEC11	collectin subfamily member 11
221605_s_at	4.67e-10	1.14e-11	-8.60275	16.2213	-3.15278	PIPOX	pipecolic acid and sarcosine oxidase
226801_s_at	4.68e-10	1.15e-11	8.60201	16.2186	0.679716	AIDA	axin interactor, dorsalization associated
238624_at	4.7e-10	1.15e-11	-8.60078	16.2141	-0.978272	LOC102724517NLK	uncharacterized LOC102724517///nemo like kinase
231156_at	4.71e-10	1.16e-11	-8.59994	16.2111	-3.20337	HAO2	hydroxyacid oxidase 2
1560784_x_at	4.73e-10	1.16e-11	-8.59823	16.2048	-0.824746
204637_at	4.73e-10	1.16e-11	-8.59811	16.2044	-1.38932	CGA	glycoprotein hormones, alpha polypeptide
225662_at	4.74e-10	1.17e-11	8.59735	16.2016	1.35853	ZAK	sterile alpha motif and leucine zipper containing kinase AZK
222403_at	4.81e-10	1.18e-11	-8.59327	16.1868	-1.17599	MTCH2	mitochondrial carrier 2
223232_s_at	4.83e-10	1.19e-11	-8.59171	16.1812	-1.34207	CGN	cingulin
225182_at	4.91e-10	1.21e-11	-8.58707	16.1643	-0.86374	TMEM50B	transmembrane protein 50B
205686_s_at	4.97e-10	1.23e-11	8.58344	16.1511	1.38571	CD86	CD86 molecule
223280_x_at	4.98e-10	1.23e-11	8.58268	16.1483	1.7867	MS4A6A	membrane spanning 4-domains A6A
224925_at	5e-10	1.23e-11	8.58183	16.1452	0.992509	PREX1	phosphatidylinositol-3,4,5-trisphosphate dependent Rac exchange factor 1
215346_at	5e-10	1.24e-11	8.58149	16.144	1.00914	CD40	CD40 molecule
226614_s_at	5e-10	1.24e-11	-8.58108	16.1425	-1.1224	FAM167A	family with sequence similarity 167 member A
218514_at	5.09e-10	1.26e-11	8.57618	16.1247	0.627752	SMG8	SMG8, nonsense mediated mRNA decay factor
204731_at	5.11e-10	1.27e-11	-8.57506	16.1206	-1.661	TGFBR3	transforming growth factor beta receptor 3
200659_s_at	5.13e-10	1.27e-11	-8.57355	16.1151	-0.934458	PHB	prohibitin
202589_at	5.16e-10	1.28e-11	8.57169	16.1083	1.65738	TYMS	thymidylate synthetase
218715_at	5.17e-10	1.28e-11	8.57119	16.1065	0.602146	UTP6	UTP6, small subunit processome component
205236_x_at	5.22e-10	1.3e-11	-8.56829	16.0959	-1.40704	SOD3	superoxide dismutase 3, extracellular
216250_s_at	5.22e-10	1.3e-11	8.56782	16.0943	1.19284	LPXN	leupaxin
202804_at	5.31e-10	1.32e-11	8.56334	16.0779	1.21209	ABCC1	ATP binding cassette subfamily C member 1
211742_s_at	5.35e-10	1.33e-11	8.56066	16.0682	1.97815	EVI2B	ecotropic viral integration site 2B
1564485_at	5.38e-10	1.34e-11	8.55893	16.0619	2.15937	LINC00887	long intergenic non-protein coding RNA 887
221023_s_at	5.39e-10	1.35e-11	-8.55831	16.0596	-1.03185	KCNH6	potassium voltage-gated channel subfamily H member 6
219773_at	5.45e-10	1.36e-11	-8.55515	16.0481	-2.38032	NOX4	NADPH oxidase 4
206214_at	5.55e-10	1.39e-11	8.55	16.0294	2.31586	PLA2G7	phospholipase A2 group VII
219885_at	5.6e-10	1.4e-11	8.54756	16.0205	1.17524	SLFN12	schlafen family member 12
209242_at	5.66e-10	1.42e-11	-8.54422	16.0084	-2.20192	PEG3	paternally expressed 3
213001_at	5.66e-10	1.42e-11	8.54414	16.0081	1.27324	ANGPTL2	angiopoietin like 2
239765_at	5.68e-10	1.42e-11	-8.54305	16.0041	-1.46143	CPEB3	cytoplasmic polyadenylation element binding protein 3
224053_s_at	5.7e-10	1.43e-11	-8.54157	15.9987	-0.787289	SLC4A9	solute carrier family 4 member 9
209970_x_at	5.7e-10	1.43e-11	8.5411	15.997	1.44224	CASP1	caspase 1
226368_at	5.7e-10	1.43e-11	8.54106	15.9969	1.24814	CHST11	carbohydrate (chondroitin 4) sulfotransferase 11
218942_at	5.7e-10	1.43e-11	-8.54105	15.9968	-0.730509	PIP4K2C	phosphatidylinositol-5-phosphate 4-kinase type 2 gamma
225665_at	5.73e-10	1.44e-11	8.53957	15.9914	1.21856	ZAK	sterile alpha motif and leucine zipper containing kinase AZK
35150_at	5.73e-10	1.44e-11	8.53932	15.9905	0.859616	CD40	CD40 molecule
222139_at	5.73e-10	1.44e-11	8.53928	15.9904	2.28631	ERV3-2	endogenous retrovirus group 3 member 2
203287_at	5.75e-10	1.45e-11	-8.53819	15.9864	-1.17799	LAD1	ladinin 1
205259_at	5.76e-10	1.45e-11	-8.53752	15.984	-2.18645	NR3C2	nuclear receptor subfamily 3 group C member 2
212581_x_at	5.84e-10	1.47e-11	8.5334	15.969	0.467089	GAPDH	glyceraldehyde-3-phosphate dehydrogenase
32209_at	5.87e-10	1.48e-11	8.53172	15.9629	0.810451	FAM89B	family with sequence similarity 89 member B
211671_s_at	5.96e-10	1.51e-11	8.5273	15.9468	1.07945	NR3C1	nuclear receptor subfamily 3 group C member 1
219719_at	5.96e-10	1.51e-11	8.52708	15.946	1.36471	HIGD1B	HIG1 hypoxia inducible domain family member 1B
234974_at	6.11e-10	1.55e-11	-8.52012	15.9206	-1.37084	GALM	galactose mutarotase
202498_s_at	6.13e-10	1.55e-11	8.51909	15.9169	2.31159	SLC2A3	solute carrier family 2 member 3
213260_at	6.14e-10	1.56e-11	-8.51827	15.9139	-1.10287	FOXC1	forkhead box C1
235141_at	6.24e-10	1.58e-11	-8.51403	15.8984	-1.59704	MARVELD2	MARVEL domain containing 2
223774_at	6.28e-10	1.6e-11	8.51178	15.8902	1.85758	SNORA16ASNORA61SNORA44SNHG12	small nucleolar RNA, H/ACA box 16A///small nucleolar RNA, H/ACA box 61///small nucleolar RNA, H/ACA box 44///small nucleolar RNA host gene 12
218014_at	6.3e-10	1.6e-11	8.51063	15.8861	0.859364	NUP85	nucleoporin 85
227932_at	6.3e-10	1.6e-11	-8.51044	15.8854	-0.802526	ARIH2	ariadne RBR E3 ubiquitin protein ligase 2
203518_at	6.3e-10	1.6e-11	8.51016	15.8843	0.896822	LYST	lysosomal trafficking regulator
206043_s_at	6.3e-10	1.6e-11	-8.51014	15.8843	-0.947615	ATP2C2	ATPase secretory pathway Ca2+ transporting 2
210754_s_at	6.37e-10	1.62e-11	8.50704	15.873	1.12799	LYN	LYN proto-oncogene, Src family tyrosine kinase
202831_at	6.4e-10	1.63e-11	-8.50547	15.8672	-1.13302	GPX2	glutathione peroxidase 2
200738_s_at	6.41e-10	1.63e-11	8.50512	15.866	0.586415	PGK1	phosphoglycerate kinase 1
240827_at	6.47e-10	1.65e-11	-8.50218	15.8553	-0.770474	GATA3-AS1	GATA3 antisense RNA 1
230499_at	6.5e-10	1.66e-11	8.50065	15.8497	2.03901	BIRC3	baculoviral IAP repeat containing 3
228274_at	6.62e-10	1.69e-11	-8.49568	15.8316	-0.933113	SDSL	serine dehydratase like
1555751_a_at	6.66e-10	1.7e-11	8.49367	15.8243	0.829714	GEMIN7	gem nuclear organelle associated protein 7
222843_at	6.7e-10	1.71e-11	8.49205	15.8184	0.939296	FIGNL1	fidgetin like 1
229436_x_at	6.72e-10	1.72e-11	-8.4909	15.8142	-0.869673	BRCC3	BRCA1/BRCA2-containing complex subunit 3
202307_s_at	6.72e-10	1.72e-11	8.49051	15.8127	1.54334	TAP1	transporter 1, ATP binding cassette subfamily B member
224015_s_at	6.79e-10	1.74e-11	-8.48773	15.8026	-0.866227	MRPS25	mitochondrial ribosomal protein S25
234314_at	6.79e-10	1.74e-11	-8.48735	15.8012	-1.25209	RALGAPA2	Ral GTPase activating protein catalytic alpha subunit 2
238423_at	6.81e-10	1.75e-11	8.48658	15.7984	0.848848	SYTL3	synaptotagmin like 3
210524_x_at	6.84e-10	1.76e-11	-8.48526	15.7936	-1.61228
209577_at	6.94e-10	1.79e-11	-8.48076	15.7772	-0.994783	PCYT2	phosphate cytidylyltransferase 2, ethanolamine
240175_at	6.96e-10	1.79e-11	-8.48	15.7745	-0.797309
200632_s_at	7.06e-10	1.82e-11	8.47591	15.7596	0.887713	NDRG1	N-myc downstream regulated 1
218375_at	7.12e-10	1.84e-11	-8.47318	15.7496	-0.823188	NUDT9	nudix hydrolase 9
209295_at	7.24e-10	1.87e-11	8.46872	15.7334	1.33957	TNFRSF10B	TNF receptor superfamily member 10b
205980_s_at	7.28e-10	1.88e-11	-8.46692	15.7268	-1.30244	PRR5-ARHGAP8ARHGAP8	PRR5-ARHGAP8 readthrough///Rho GTPase activating protein 8
221662_s_at	7.28e-10	1.88e-11	-8.46688	15.7266	-1.73677	SLC22A7	solute carrier family 22 member 7
220333_at	7.29e-10	1.89e-11	-8.46598	15.7234	-1.2935	PAQR5	progestin and adipoQ receptor family member 5
201160_s_at	7.36e-10	1.91e-11	8.4632	15.7132	0.84042	YBX3	Y-box binding protein 3
212108_at	7.55e-10	1.96e-11	8.45624	15.6878	0.739022	FAF2	Fas associated factor family member 2
204811_s_at	7.59e-10	1.97e-11	-8.45448	15.6814	-0.798255	CACNA2D2	calcium voltage-gated channel auxiliary subunit alpha2delta 2
211581_x_at	7.64e-10	1.98e-11	8.45271	15.675	1.21291	LST1	leukocyte specific transcript 1
205060_at	7.64e-10	1.98e-11	-8.45228	15.6734	-0.931572	PARG	poly(ADP-ribose) glycohydrolase
227163_at	7.68e-10	1.99e-11	-8.45091	15.6684	-2.1953	GSTO2	glutathione S-transferase omega 2
220089_at	7.72e-10	2.01e-11	-8.44927	15.6624	-1.17625	L2HGDH	L-2-hydroxyglutarate dehydrogenase
222680_s_at	7.74e-10	2.01e-11	8.44837	15.6592	1.90711	DTL	denticleless E3 ubiquitin protein ligase homolog
200708_at	7.75e-10	2.02e-11	-8.44783	15.6572	-0.872153	GOT2	glutamic-oxaloacetic transaminase 2
230252_at	7.78e-10	2.03e-11	8.44636	15.6518	1.31465	LPAR5	lysophosphatidic acid receptor 5
221500_s_at	7.78e-10	2.03e-11	8.44613	15.651	0.747136	STX16	syntaxin 16
210194_at	7.81e-10	2.04e-11	-8.44496	15.6467	-1.02637	PLA2R1	phospholipase A2 receptor 1
221539_at	7.84e-10	2.05e-11	8.44375	15.6423	1.53595	EIF4EBP1	eukaryotic translation initiation factor 4E binding protein 1
211656_x_at	7.99e-10	2.09e-11	8.43853	15.6233	1.55428	LOC101060835HLA-DQB1	HLA class II histocompatibility antigen, DQ beta 1 chain-like///major histocompatibility complex, class II, DQ beta 1
224570_s_at	7.99e-10	2.09e-11	8.4383	15.6224	0.707156	IRF2BP2	interferon regulatory factor 2 binding protein 2
204542_at	8.01e-10	2.1e-11	-8.43729	15.6187	-1.55971	ST6GALNAC2	ST6 N-acetylgalactosaminide alpha-2,6-sialyltransferase 2
230802_at	8.01e-10	2.1e-11	-8.43705	15.6179	-2.13124	ARHGAP24	Rho GTPase activating protein 24
205231_s_at	8.02e-10	2.1e-11	-8.43673	15.6167	-1.08021	EPM2A	epilepsy, progressive myoclonus type 2A, Lafora disease (laforin)
241368_at	8.03e-10	2.1e-11	-8.43612	15.6145	-0.944285	PLIN5	perilipin 5
223203_at	8.08e-10	2.12e-11	8.43441	15.6082	0.721699	FAM156BFAM156A	family with sequence similarity 156 member B///family with sequence similarity 156 member A
205803_s_at	8.12e-10	2.13e-11	8.43255	15.6015	1.06323	TRPC1	transient receptor potential cation channel subfamily C member 1
203278_s_at	8.12e-10	2.13e-11	8.43245	15.6011	0.835179	PHF21A	PHD finger protein 21A
216870_x_at	8.15e-10	2.14e-11	8.43139	15.5972	1.13439	DLEU2	deleted in lymphocytic leukemia 2 (non-protein coding)
224485_s_at	8.15e-10	2.14e-11	-8.43125	15.5967	-1.14623	SLC30A2	solute carrier family 30 member 2
204222_s_at	8.16e-10	2.15e-11	8.43059	15.5943	1.91147	GLIPR1	GLI pathogenesis related 1
226021_at	8.26e-10	2.18e-11	-8.4271	15.5816	-1.48199	RDH10	retinol dehydrogenase 10 (all-trans)
230204_at	8.29e-10	2.19e-11	8.42588	15.5771	2.57683	HAPLN1	hyaluronan and proteoglycan link protein 1
202780_at	8.29e-10	2.19e-11	-8.42566	15.5763	-1.56564	OXCT1	3-oxoacid CoA-transferase 1
219947_at	8.32e-10	2.19e-11	8.42469	15.5728	1.71919	CLEC4A	C-type lectin domain family 4 member A
242341_x_at	8.52e-10	2.25e-11	-8.41788	15.5479	-0.791309	GLYCTK	glycerate kinase
206263_at	8.6e-10	2.27e-11	-8.41511	15.5378	-1.70093	FMO4	flavin containing monooxygenase 4
213963_s_at	8.74e-10	2.31e-11	8.41056	15.5212	1.41848	SAP30	Sin3A associated protein 30
210247_at	8.94e-10	2.37e-11	-8.40424	15.4982	-0.801767	SYN2	synapsin II
220624_s_at	8.97e-10	2.38e-11	-8.4032	15.4944	-1.26652	ELF5	E74 like ETS transcription factor 5
31845_at	9e-10	2.39e-11	8.40197	15.4899	1.55963	ELF4	E74 like ETS transcription factor 4
209789_at	9e-10	2.39e-11	-8.40183	15.4894	-1.72977	CORO2B	coronin 2B
208675_s_at	9.19e-10	2.44e-11	8.39591	15.4678	0.580866	DDOST	dolichyl-diphosphooligosaccharide--protein glycosyltransferase non-catalytic subunit
208983_s_at	9.27e-10	2.46e-11	8.39336	15.4585	1.61796	PECAM1	platelet and endothelial cell adhesion molecule 1
221953_s_at	9.27e-10	2.46e-11	-8.39334	15.4584	-0.73524	MMP24-AS1	MMP24 antisense RNA 1
201389_at	9.3e-10	2.47e-11	8.39203	15.4536	1.59728	ITGA5	integrin subunit alpha 5
202030_at	9.4e-10	2.5e-11	8.38894	15.4423	0.769197	BCKDK	branched chain ketoacid dehydrogenase kinase
228152_s_at	9.44e-10	2.51e-11	8.38763	15.4375	1.06867	DDX60L	DEAD-box helicase 60-like
205034_at	9.44e-10	2.51e-11	8.38762	15.4375	1.60541	CCNE2	cyclin E2
223191_at	9.47e-10	2.53e-11	-8.38651	15.4334	-0.563604	COX16	COX16, cytochrome c oxidase assembly homolog
226350_at	9.53e-10	2.54e-11	8.3845	15.4261	1.31751	CHML	CHM like, Rab escort protein 2
225045_at	9.53e-10	2.54e-11	8.38442	15.4258	1.34959	CCDC88A	coiled-coil domain containing 88A
227962_at	9.58e-10	2.56e-11	-8.38292	15.4203	-1.10381	ACOX1	acyl-CoA oxidase 1
244797_at	9.58e-10	2.56e-11	-8.3827	15.4195	-1.4324	LINC01159	long intergenic non-protein coding RNA 1159
209574_s_at	9.58e-10	2.56e-11	8.38232	15.4181	1.64943	LDLRAD4	low density lipoprotein receptor class A domain containing 4
221973_at	9.59e-10	2.57e-11	8.38204	15.4171	1.406	LOC100506123LOC100506076	uncharacterized LOC100506123///uncharacterized LOC100506076
237350_at	9.85e-10	2.64e-11	-8.37459	15.3899	-1.24255	TTC36	tetratricopeptide repeat domain 36
232617_at	9.98e-10	2.68e-11	8.37074	15.3759	1.60877	CTSS	cathepsin S
200697_at	1e-09	2.69e-11	8.36978	15.3724	1.13197	HK1	hexokinase 1
202153_s_at	1.01e-09	2.7e-11	8.36819	15.3666	0.641093	NUP62	nucleoporin 62
211794_at	1.01e-09	2.71e-11	8.36757	15.3643	1.06895	FYB	FYN binding protein
235571_at	1.01e-09	2.72e-11	8.36624	15.3594	0.656057	MIR34A	microRNA 34a
223233_s_at	1.02e-09	2.73e-11	-8.3651	15.3552	-1.47179	CGN	cingulin
227482_at	1.02e-09	2.74e-11	-8.36427	15.3522	-0.595391	ADCK1	aarF domain containing kinase 1
230776_at	1.04e-09	2.8e-11	-8.3587	15.3319	-1.53212	RNF157-AS1	RNF157 antisense RNA 1
201522_x_at	1.04e-09	2.8e-11	-8.35827	15.3303	-1.02912	SNURFSNRPN	SNRPN upstream reading frame///small nuclear ribonucleoprotein polypeptide N
212464_s_at	1.05e-09	2.83e-11	8.35593	15.3218	1.95532	FN1	fibronectin 1
1554842_at	1.05e-09	2.84e-11	-8.35418	15.3154	-0.674397	SLC12A1	solute carrier family 12 member 1
204260_at	1.05e-09	2.85e-11	-8.35369	15.3136	-2.39719	CHGB	chromogranin B
230174_at	1.06e-09	2.85e-11	-8.35317	15.3117	-1.4803	LYPLAL1	lysophospholipase like 1
229415_at	1.06e-09	2.86e-11	-8.35227	15.3084	-1.06577	CYCS	cytochrome c, somatic
201030_x_at	1.06e-09	2.87e-11	-8.35181	15.3067	-0.766418	LDHB	lactate dehydrogenase B
241925_x_at	1.07e-09	2.89e-11	-8.35002	15.3002	-1.81957	SLC16A7	solute carrier family 16 member 7
216603_at	1.07e-09	2.89e-11	-8.34963	15.2988	-1.71625	SLC7A8	solute carrier family 7 member 8
211719_x_at	1.07e-09	2.91e-11	8.348	15.2928	1.85302	FN1	fibronectin 1
227607_at	1.08e-09	2.94e-11	8.34543	15.2834	1.85969	STAMBPL1	STAM binding protein like 1
225415_at	1.09e-09	2.96e-11	8.34302	15.2746	1.10723	DTX3L	deltex E3 ubiquitin ligase 3L
213355_at	1.09e-09	2.96e-11	-8.34286	15.274	-1.69645	ST3GAL6	ST3 beta-galactoside alpha-2,3-sialyltransferase 6
228949_at	1.09e-09	2.97e-11	-8.34256	15.2729	-1.782	WLS	wntless Wnt ligand secretion mediator
224796_at	1.09e-09	2.97e-11	8.34221	15.2717	1.14188	ASAP1	ArfGAP with SH3 domain, ankyrin repeat and PH domain 1
221580_s_at	1.09e-09	2.98e-11	8.34165	15.2696	1.02473	MIR1304SNORD5SNORA32SNORA40SNORA18SNORA1SNORA8TAF1D	microRNA 1304///small nucleolar RNA, C/D box 5///small nucleolar RNA, H/ACA box 32///small nucleolar RNA, H/ACA box 40///small nucleolar RNA, H/ACA box 18///small nucleolar RNA, H/ACA box 1///small nucleolar RNA, H/ACA box 8///TATA-box binding protein associated factor, RNA polymerase I subunit D
1552578_a_at	1.09e-09	2.98e-11	-8.34132	15.2684	-1.91665	MYO3B	myosin IIIB
204973_at	1.1e-09	3e-11	-8.33952	15.2618	-1.04596	GJB1	gap junction protein beta 1
220432_s_at	1.1e-09	3e-11	-8.33926	15.2609	-2.33031	CYP39A1	cytochrome P450 family 39 subfamily A member 1
214835_s_at	1.1e-09	3.01e-11	-8.33866	15.2587	-1.29182	SUCLG2	succinate-CoA ligase GDP-forming beta subunit
1554006_a_at	1.1e-09	3.01e-11	-8.33848	15.258	-0.786251	LLGL2	LLGL2, scribble cell polarity complex component
40420_at	1.12e-09	3.05e-11	8.33519	15.246	0.922896	STK10	serine/threonine kinase 10
40273_at	1.12e-09	3.05e-11	-8.33494	15.2451	-0.886091	SPHK2	sphingosine kinase 2
216782_at	1.13e-09	3.1e-11	-8.33069	15.2296	-1.91875
201126_s_at	1.14e-09	3.11e-11	8.32944	15.225	0.776637	MGAT1	mannosyl (alpha-1,3-)-glycoprotein beta-1,2-N-acetylglucosaminyltransferase
203859_s_at	1.14e-09	3.13e-11	-8.32772	15.2187	-1.05216	PALM	paralemmin
211911_x_at	1.15e-09	3.16e-11	8.32525	15.2097	0.817389	HLA-B	major histocompatibility complex, class I, B
224571_at	1.15e-09	3.16e-11	8.32506	15.209	0.772322	IRF2BP2	interferon regulatory factor 2 binding protein 2
227606_s_at	1.15e-09	3.17e-11	8.32496	15.2086	1.7029	STAMBPL1	STAM binding protein like 1
225612_s_at	1.15e-09	3.17e-11	8.32443	15.2067	1.54669	B3GNT5	UDP-GlcNAc:betaGal beta-1,3-N-acetylglucosaminyltransferase 5
1556554_at	1.16e-09	3.18e-11	-8.3239	15.2047	-1.00122	TRIM50	tripartite motif containing 50
1554807_a_at	1.17e-09	3.21e-11	8.32128	15.1952	0.988915	SPIRE1	spire type actin nucleation factor 1
222531_s_at	1.17e-09	3.21e-11	-8.32124	15.195	-0.827852	AP5M1	adaptor related protein complex 5 mu 1 subunit
222088_s_at	1.17e-09	3.24e-11	8.31889	15.1864	2.26786	SLC2A14SLC2A3	solute carrier family 2 member 14///solute carrier family 2 member 3
213629_x_at	1.18e-09	3.27e-11	-8.31655	15.1779	-2.04643	MT1F	metallothionein 1F
239587_at	1.18e-09	3.27e-11	8.3163	15.177	1.86686	TLR3	toll like receptor 3
203647_s_at	1.19e-09	3.27e-11	-8.31587	15.1754	-1.04245	FDX1	ferredoxin 1
225214_at	1.19e-09	3.28e-11	8.31515	15.1728	1.004	LOC100129034	uncharacterized LOC100129034
213052_at	1.19e-09	3.28e-11	-8.31492	15.1719	-0.526316	PRKAR2A	protein kinase cAMP-dependent type II regulatory subunit alpha
AFFX-HUMGAPDH/M33197_3_at	1.19e-09	3.3e-11	8.31407	15.1688	0.406329	GAPDH	glyceraldehyde-3-phosphate dehydrogenase
213700_s_at	1.19e-09	3.3e-11	8.314	15.1686	1.14531	PKM	pyruvate kinase, muscle
217845_x_at	1.19e-09	3.31e-11	-8.31272	15.1639	-1.09087	HIGD1A	HIG1 hypoxia inducible domain family member 1A
237254_at	1.19e-09	3.31e-11	-8.3126	15.1634	-1.13859	SLC5A11	solute carrier family 5 member 11
217497_at	1.2e-09	3.33e-11	8.31159	15.1597	1.64887	TYMP	thymidine phosphorylase
205177_at	1.21e-09	3.37e-11	-8.30836	15.1479	-1.14177	TNNI1	troponin I1, slow skeletal type
224179_s_at	1.21e-09	3.37e-11	-8.30771	15.1456	-3.50917	MIOX	myo-inositol oxygenase
218782_s_at	1.21e-09	3.38e-11	8.30742	15.1445	1.43496	ATAD2	ATPase family, AAA domain containing 2
205030_at	1.22e-09	3.39e-11	8.30607	15.1396	5.59512	FABP7	fatty acid binding protein 7
231683_at	1.22e-09	3.4e-11	-8.30567	15.1381	-2.88624	GLYAT	glycine-N-acyltransferase
200956_s_at	1.22e-09	3.4e-11	8.30552	15.1376	0.739634	SSRP1	structure specific recognition protein 1
211538_s_at	1.23e-09	3.43e-11	-8.30336	15.1297	-2.09023	HSPA2	heat shock protein family A (Hsp70) member 2
228035_at	1.23e-09	3.43e-11	-8.30331	15.1295	-1.07129	STK33	serine/threonine kinase 33
218848_at	1.23e-09	3.44e-11	8.30274	15.1274	0.824096	THOC6	THO complex 6
230475_at	1.23e-09	3.45e-11	-8.30191	15.1244	-0.708842	C15orf59	chromosome 15 open reading frame 59
239294_at	1.24e-09	3.46e-11	8.30047	15.1191	1.45165	PIK3CG	phosphatidylinositol-4,5-bisphosphate 3-kinase catalytic subunit gamma
205405_at	1.24e-09	3.47e-11	-8.3	15.1174	-1.11573	SEMA5A	semaphorin 5A
229476_s_at	1.25e-09	3.5e-11	-8.29757	15.1085	-1.75244	THRSP	thyroid hormone responsive
213341_at	1.25e-09	3.51e-11	8.29687	15.1059	1.30697	FEM1C	fem-1 homolog C
222821_s_at	1.26e-09	3.52e-11	8.29602	15.1028	0.791096	GEMIN7	gem nuclear organelle associated protein 7
220801_s_at	1.27e-09	3.55e-11	-8.29405	15.0956	-3.12751	HAO2	hydroxyacid oxidase 2
231424_at	1.27e-09	3.55e-11	-8.29363	15.0941	-2.93223	SLC5A12	solute carrier family 5 member 12
224729_s_at	1.27e-09	3.56e-11	-8.29281	15.0911	-0.880672	ATPAF1	ATP synthase mitochondrial F1 complex assembly factor 1
213366_x_at	1.29e-09	3.62e-11	-8.2887	15.0761	-0.544465	ATP5C1	ATP synthase, H+ transporting, mitochondrial F1 complex, gamma polypeptide 1
1559266_s_at	1.29e-09	3.62e-11	-8.28832	15.0747	-1.38712	SKIDA1	SKI/DACH domain containing 1
37145_at	1.3e-09	3.65e-11	8.28597	15.0661	1.40787	GNLY	granulysin
222503_s_at	1.3e-09	3.67e-11	8.28475	15.0616	0.892321	WDR41	WD repeat domain 41
203857_s_at	1.31e-09	3.69e-11	8.28363	15.0575	1.67126	MIR7110PDIA5	microRNA 7110///protein disulfide isomerase family A member 5
217127_at	1.32e-09	3.71e-11	-8.28168	15.0504	-1.78909	CTH	cystathionine gamma-lyase
235536_at	1.32e-09	3.72e-11	8.2809	15.0475	0.982985	SNORD89	small nucleolar RNA, C/D box 89
209646_x_at	1.32e-09	3.73e-11	-8.28016	15.0448	-1.2272	ALDH1B1	aldehyde dehydrogenase 1 family member B1
219551_at	1.33e-09	3.74e-11	-8.27933	15.0418	-1.97383	EAF2	ELL associated factor 2
203642_s_at	1.33e-09	3.76e-11	-8.27808	15.0372	-1.6776	COBLL1	cordon-bleu WH2 repeat protein like 1
221268_s_at	1.34e-09	3.78e-11	-8.27674	15.0323	-1.25665	SGPP1	sphingosine-1-phosphate phosphatase 1
202431_s_at	1.35e-09	3.81e-11	8.27463	15.0246	1.56368	MYC	v-myc avian myelocytomatosis viral oncogene homolog
212587_s_at	1.36e-09	3.84e-11	8.27239	15.0164	1.82809	PTPRC	protein tyrosine phosphatase, receptor type C
210527_x_at	1.37e-09	3.87e-11	8.27041	15.0092	0.629298	TUBA3DTUBA3C	tubulin alpha 3d///tubulin alpha 3c
231213_at	1.38e-09	3.92e-11	-8.26706	14.9969	-2.5478	PDE1A	phosphodiesterase 1A
216442_x_at	1.41e-09	3.99e-11	8.26196	14.9782	1.8301	FN1	fibronectin 1
234297_at	1.41e-09	4e-11	8.26152	14.9766	1.45049	SDHAP3RGS8	succinate dehydrogenase complex flavoprotein subunit A pseudogene 3///regulator of G-protein signaling 8
220495_s_at	1.41e-09	4.01e-11	8.26072	14.9737	0.726938	TXNDC15	thioredoxin domain containing 15
236249_at	1.41e-09	4.01e-11	8.26066	14.9735	1.61007	IKBIP	IKBKB interacting protein
229381_at	1.43e-09	4.08e-11	-8.25602	14.9565	-0.715203	C1orf64	chromosome 1 open reading frame 64
240616_at	1.44e-09	4.1e-11	-8.25445	14.9508	-0.759118
204702_s_at	1.44e-09	4.11e-11	8.25398	14.9491	1.60089	NFE2L3	nuclear factor, erythroid 2 like 3
213532_at	1.46e-09	4.15e-11	8.2511	14.9385	0.844442	ADAM17	ADAM metallopeptidase domain 17
210337_s_at	1.46e-09	4.18e-11	8.24969	14.9333	1.18609	ACLY	ATP citrate lyase
204146_at	1.48e-09	4.21e-11	8.24722	14.9243	1.58572	RAD51AP1	RAD51 associated protein 1
203107_x_at	1.48e-09	4.23e-11	8.24612	14.9203	0.419671	SNORA64RPS2	small nucleolar RNA, H/ACA box 64///ribosomal protein S2
238905_at	1.48e-09	4.24e-11	8.24571	14.9188	1.00706	RHOJ	ras homolog family member J
219615_s_at	1.48e-09	4.24e-11	-8.24567	14.9187	-1.51953	KCNK5	potassium two pore domain channel subfamily K member 5
211714_x_at	1.48e-09	4.25e-11	8.24516	14.9168	0.975508	TUBB	tubulin beta class I
209251_x_at	1.49e-09	4.26e-11	8.24422	14.9133	0.723875	TUBA1C	tubulin alpha 1c
204487_s_at	1.49e-09	4.27e-11	-8.24382	14.9119	-0.745159	KCNQ1	potassium voltage-gated channel subfamily Q member 1
214297_at	1.49e-09	4.28e-11	8.24275	14.908	1.48438	CSPG4	chondroitin sulfate proteoglycan 4
210992_x_at	1.5e-09	4.29e-11	8.24244	14.9068	1.3028	FCGR2C	Fc fragment of IgG receptor IIc (gene/pseudogene)
208473_s_at	1.51e-09	4.34e-11	-8.23897	14.8941	-1.14251	GP2	glycoprotein 2
226403_at	1.51e-09	4.35e-11	-8.23871	14.8932	-2.06658	TMC4	transmembrane channel like 4
201035_s_at	1.52e-09	4.36e-11	-8.23796	14.8904	-1.32123	HADH	hydroxyacyl-CoA dehydrogenase
225436_at	1.52e-09	4.37e-11	-8.23727	14.8879	-1.39886	ABHD17C	abhydrolase domain containing 17C
221666_s_at	1.52e-09	4.37e-11	8.23724	14.8878	1.61657	PYCARD	PYD and CARD domain containing
209001_s_at	1.52e-09	4.38e-11	-8.23647	14.885	-0.864706	ANAPC13	anaphase promoting complex subunit 13
1565660_at	1.54e-09	4.44e-11	-8.23291	14.872	-0.635562	FUT6	fucosyltransferase 6
228438_at	1.55e-09	4.46e-11	8.23164	14.8673	1.95932	MSC-AS1	MSC antisense RNA 1
202185_at	1.55e-09	4.47e-11	8.23133	14.8662	0.987657	PLOD3	procollagen-lysine,2-oxoglutarate 5-dioxygenase 3
221669_s_at	1.55e-09	4.48e-11	-8.23089	14.8645	-1.31136	ACAD8	acyl-CoA dehydrogenase family member 8
224791_at	1.55e-09	4.48e-11	8.23087	14.8645	1.08861	ASAP1	ArfGAP with SH3 domain, ankyrin repeat and PH domain 1
225855_at	1.56e-09	4.51e-11	-8.22859	14.8561	-1.19258	EPB41L5	erythrocyte membrane protein band 4.1 like 5
217965_s_at	1.57e-09	4.53e-11	8.22732	14.8515	0.670531	SAP30BP	SAP30 binding protein
201231_s_at	1.58e-09	4.56e-11	8.22564	14.8453	0.714484	ENO1	enolase 1
227645_at	1.58e-09	4.58e-11	8.22479	14.8422	1.15088	PIK3R5	phosphoinositide-3-kinase regulatory subunit 5
223502_s_at	1.59e-09	4.61e-11	8.22294	14.8354	2.17365	TNFSF13B	tumor necrosis factor superfamily member 13b
211063_s_at	1.59e-09	4.62e-11	8.22238	14.8334	0.834747	NCK1	NCK adaptor protein 1
224656_s_at	1.6e-09	4.63e-11	8.22166	14.8308	0.418935	LUZP6MTPN	leucine zipper protein 6///myotrophin
231919_at	1.6e-09	4.65e-11	-8.22066	14.8271	-1.04745	DBT	dihydrolipoamide branched chain transacylase E2
210146_x_at	1.62e-09	4.71e-11	8.21718	14.8144	1.84537	LILRB2	leukocyte immunoglobulin like receptor B2
228963_at	1.62e-09	4.71e-11	8.21676	14.8128	0.636733	RSBN1L	round spermatid basic protein 1 like
205523_at	1.64e-09	4.76e-11	8.21399	14.8027	2.78562	HAPLN1	hyaluronan and proteoglycan link protein 1
226372_at	1.65e-09	4.8e-11	8.21193	14.7951	1.4928	CHST11	carbohydrate (chondroitin 4) sulfotransferase 11
201897_s_at	1.65e-09	4.8e-11	8.21187	14.7949	0.930544	CKS1B	CDC28 protein kinase regulatory subunit 1B
220615_s_at	1.65e-09	4.82e-11	8.21092	14.7915	1.27326	FAR2	fatty acyl-CoA reductase 2
241898_at	1.65e-09	4.82e-11	-8.21086	14.7912	-0.992199	LIPH	lipase H
213733_at	1.67e-09	4.86e-11	8.20834	14.782	0.999965	MYO1F	myosin IF
212703_at	1.68e-09	4.89e-11	-8.20667	14.7759	-1.27639	TLN2	talin 2
210331_at	1.68e-09	4.91e-11	-8.20553	14.7717	-0.741513	HECW1	HECT, C2 and WW domain containing E3 ubiquitin protein ligase 1
229782_at	1.68e-09	4.91e-11	-8.20551	14.7717	-1.87134	RMST	rhabdomyosarcoma 2 associated transcript (non-protein coding)
218130_at	1.68e-09	4.91e-11	8.20548	14.7715	0.897397	C17orf62	chromosome 17 open reading frame 62
228554_at	1.68e-09	4.92e-11	-8.20541	14.7713	-1.42233	PGR	progesterone receptor
217767_at	1.7e-09	4.98e-11	8.20182	14.7581	2.60511	C3	complement component 3
204015_s_at	1.7e-09	4.99e-11	8.20137	14.7565	1.19329	DUSP4	dual specificity phosphatase 4
210495_x_at	1.71e-09	5.02e-11	8.19947	14.7495	1.8131	FN1	fibronectin 1
243614_s_at	1.73e-09	5.08e-11	-8.19651	14.7387	-2.01767	PRODH2	proline dehydrogenase 2
203335_at	1.73e-09	5.09e-11	-8.19616	14.7374	-1.29124	PHYH	phytanoyl-CoA 2-hydroxylase
225107_at	1.74e-09	5.1e-11	8.19545	14.7348	1.05237	HNRNPA2B1	heterogeneous nuclear ribonucleoprotein A2/B1
236275_at	1.74e-09	5.11e-11	8.19507	14.7334	1.09406	KRBA1	KRAB-A domain containing 1
225707_at	1.74e-09	5.12e-11	8.19462	14.7317	0.943791	ARL6IP6	ADP ribosylation factor like GTPase 6 interacting protein 6
204774_at	1.74e-09	5.12e-11	8.19453	14.7314	1.75922	EVI2A	ecotropic viral integration site 2A
229647_at	1.74e-09	5.13e-11	-8.19366	14.7283	-1.14097	NDUFS1	NADH:ubiquinone oxidoreductase core subunit S1
229485_x_at	1.74e-09	5.14e-11	-8.19341	14.7273	-2.68577	SHISA3	shisa family member 3
220195_at	1.76e-09	5.2e-11	8.1903	14.7159	0.881041	MBD5	methyl-CpG binding domain protein 5
228837_at	1.77e-09	5.22e-11	8.1892	14.7119	1.52945	TCF4	transcription factor 4
207467_x_at	1.78e-09	5.25e-11	8.18748	14.7056	0.685728	CAST	calpastatin
208012_x_at	1.8e-09	5.33e-11	8.18347	14.6909	0.813053	SP110	SP110 nuclear body protein
203675_at	1.81e-09	5.34e-11	8.18318	14.6899	0.982038	NUCB2	nucleobindin 2
219402_s_at	1.81e-09	5.35e-11	8.18263	14.6879	0.948609	DERL1	derlin 1
218858_at	1.84e-09	5.44e-11	-8.17802	14.671	-1.40909	DEPTOR	DEP domain containing MTOR-interacting protein
212484_at	1.84e-09	5.44e-11	8.17799	14.6709	0.725574	FAM89B	family with sequence similarity 89 member B
207091_at	1.85e-09	5.47e-11	8.17646	14.6653	1.18625	P2RX7	purinergic receptor P2X 7
218156_s_at	1.85e-09	5.49e-11	8.1755	14.6617	0.717996	TSR1	TSR1, ribosome maturation factor
220417_s_at	1.85e-09	5.5e-11	-8.17492	14.6596	-1.0131	THAP4	THAP domain containing 4
236543_at	1.85e-09	5.5e-11	-8.17474	14.659	-1.15887
232494_at	1.86e-09	5.51e-11	-8.17438	14.6576	-2.28734	CYP8B1	cytochrome P450 family 8 subfamily B member 1
219121_s_at	1.86e-09	5.53e-11	-8.17369	14.6551	-1.28916	ESRP1	epithelial splicing regulatory protein 1
221978_at	1.86e-09	5.53e-11	8.17334	14.6538	1.26598	HLA-F	major histocompatibility complex, class I, F
48106_at	1.87e-09	5.57e-11	-8.17133	14.6465	-0.823863	SLC48A1	solute carrier family 48 member 1
218756_s_at	1.87e-09	5.58e-11	-8.17093	14.645	-1.35818	DHRS11	dehydrogenase/reductase 11
231040_at	1.88e-09	5.61e-11	-8.16976	14.6407	-1.53545	RORB	RAR related orphan receptor B
201291_s_at	1.88e-09	5.61e-11	8.16942	14.6394	2.57928	TOP2A	topoisomerase (DNA) II alpha
213412_at	1.89e-09	5.63e-11	-8.16856	14.6363	-0.754976	TJP3	tight junction protein 3
213385_at	1.91e-09	5.69e-11	-8.16554	14.6252	-1.66118	CHN2	chimerin 2
219389_at	1.91e-09	5.71e-11	-8.16481	14.6226	-1.65801	SUSD4	sushi domain containing 4
208712_at	1.92e-09	5.74e-11	8.16342	14.6175	1.71162	CCND1	cyclin D1
236220_at	1.93e-09	5.78e-11	-8.16146	14.6103	-2.31189	SLC16A10	solute carrier family 16 member 10
201858_s_at	1.94e-09	5.79e-11	8.1608	14.6079	1.31794	SRGN	serglycin
224826_at	1.94e-09	5.8e-11	8.16032	14.6061	0.730484	GPCPD1	glycerophosphocholine phosphodiesterase 1
205641_s_at	1.95e-09	5.85e-11	8.15833	14.5988	0.716548	TRADD	TNFRSF1A associated via death domain
244687_at	1.96e-09	5.88e-11	-8.15697	14.5938	-0.672409	DBT	dihydrolipoamide branched chain transacylase E2
1553396_a_at	1.96e-09	5.88e-11	-8.15669	14.5928	-0.869604	CCDC13	coiled-coil domain containing 13
200980_s_at	1.97e-09	5.92e-11	-8.15504	14.5868	-0.730626	PDHA1	pyruvate dehydrogenase (lipoamide) alpha 1
204205_at	1.97e-09	5.92e-11	8.15497	14.5865	1.78787	APOBEC3G	apolipoprotein B mRNA editing enzyme catalytic subunit 3G
209762_x_at	1.99e-09	5.98e-11	8.15218	14.5763	0.888309	SP110	SP110 nuclear body protein
200779_at	2e-09	6e-11	8.15126	14.5729	0.687723	ATF4	activating transcription factor 4
221848_at	2e-09	6e-11	-8.15121	14.5727	-1.33936	ZGPAT	zinc finger CCCH-type and G-patch domain containing
228168_at	2.01e-09	6.04e-11	-8.14943	14.5662	-0.973637	ATP5G3	ATP synthase, H+ transporting, mitochondrial Fo complex subunit C3 (subunit 9)
203508_at	2.01e-09	6.06e-11	8.14866	14.5634	1.28861	TNFRSF1B	TNF receptor superfamily member 1B
210139_s_at	2.02e-09	6.08e-11	8.14758	14.5594	1.45674	PMP22	peripheral myelin protein 22
227296_at	2.02e-09	6.09e-11	-8.1471	14.5577	-1.10851	MFSD3	major facilitator superfamily domain containing 3
203641_s_at	2.02e-09	6.1e-11	-8.1467	14.5562	-1.37029	COBLL1	cordon-bleu WH2 repeat protein like 1
202468_s_at	2.02e-09	6.11e-11	-8.14646	14.5553	-1.19874	CTNNAL1	catenin alpha like 1
1555095_at	2.03e-09	6.13e-11	-8.14539	14.5514	-1.15425	LINC01558	long intergenic non-protein coding RNA 1558
202325_s_at	2.06e-09	6.21e-11	-8.14182	14.5383	-0.599103	ATP5J	ATP synthase, H+ transporting, mitochondrial Fo complex subunit F6
213142_x_at	2.07e-09	6.27e-11	8.13959	14.5301	1.05734	GSAP	gamma-secretase activating protein
242871_at	2.07e-09	6.27e-11	-8.1392	14.5287	-1.71578	PAQR5	progestin and adipoQ receptor family member 5
201552_at	2.08e-09	6.31e-11	-8.13778	14.5235	-0.613197	LAMP1	lysosomal associated membrane protein 1
237413_at	2.08e-09	6.32e-11	-8.13738	14.5221	-0.965702	MAPK10	mitogen-activated protein kinase 10
213628_at	2.09e-09	6.32e-11	8.1371	14.521	0.719971	CLCC1	chloride channel CLIC like 1
207016_s_at	2.09e-09	6.33e-11	-8.13685	14.5201	-2.61794	LOC101928635ALDH1A2	uncharacterized LOC101928635///aldehyde dehydrogenase 1 family member A2
212496_s_at	2.09e-09	6.36e-11	8.13554	14.5153	0.872973	KDM4B	lysine demethylase 4B
218768_at	2.1e-09	6.38e-11	8.13489	14.5129	0.668584	NUP107	nucleoporin 107
219388_at	2.1e-09	6.38e-11	-8.13447	14.5114	-1.30336	GRHL2	grainyhead like transcription factor 2
1555864_s_at	2.1e-09	6.4e-11	-8.13403	14.5098	-0.825812	PDHA1	pyruvate dehydrogenase (lipoamide) alpha 1
219747_at	2.1e-09	6.41e-11	-8.13358	14.5081	-2.93088	NDNF	neuron derived neurotrophic factor
211887_x_at	2.11e-09	6.42e-11	8.133	14.506	1.39042	MSR1	macrophage scavenger receptor 1
225505_s_at	2.12e-09	6.46e-11	8.1313	14.4998	0.635575	PCED1A	PC-esterase domain containing 1A
219305_x_at	2.14e-09	6.54e-11	-8.12811	14.4881	-0.858198	FBXO2	F-box protein 2
217967_s_at	2.15e-09	6.56e-11	8.12714	14.4845	1.58314	FAM129A	family with sequence similarity 129 member A
1553906_s_at	2.16e-09	6.58e-11	8.12636	14.4817	0.697019	FGD2	FYVE, RhoGEF and PH domain containing 2
218331_s_at	2.16e-09	6.6e-11	8.12542	14.4782	0.849379	FAM208B	family with sequence similarity 208 member B
209810_at	2.18e-09	6.67e-11	-8.12282	14.4687	-0.537439	SFTPB	surfactant protein B
233882_s_at	2.18e-09	6.68e-11	-8.12232	14.4668	-1.87881	SEMA6D	semaphorin 6D
225897_at	2.21e-09	6.75e-11	8.11924	14.4555	1.45205	MARCKS	myristoylated alanine rich protein kinase C substrate
230701_x_at	2.22e-09	6.78e-11	-8.11813	14.4515	-0.8109	KIF9	kinesin family member 9
202748_at	2.22e-09	6.81e-11	8.11699	14.4473	1.82823	GBP2	guanylate binding protein 2
229088_at	2.27e-09	6.94e-11	-8.11171	14.4279	-1.73365	ENPP1	ectonucleotide pyrophosphatase/phosphodiesterase 1
232720_at	2.28e-09	6.99e-11	-8.10976	14.4208	-1.08677	LINGO2	leucine rich repeat and Ig domain containing 2
219132_at	2.3e-09	7.07e-11	-8.10701	14.4107	-1.4851	PELI2	pellino E3 ubiquitin protein ligase family member 2
202597_at	2.31e-09	7.11e-11	-8.10536	14.4046	-1.26439	IRF6	interferon regulatory factor 6
221478_at	2.33e-09	7.15e-11	8.10366	14.3984	0.720489	BNIP3L	BCL2 interacting protein 3 like
238428_at	2.36e-09	7.26e-11	-8.09972	14.384	-2.25388	KCNJ15	potassium voltage-gated channel subfamily J member 15
242123_at	2.38e-09	7.32e-11	-8.09738	14.3754	-1.33644	PAQR7	progestin and adipoQ receptor family member 7
242515_x_at	2.38e-09	7.33e-11	8.09719	14.3747	0.502334	AKIP1	A-kinase interacting protein 1
226314_at	2.38e-09	7.34e-11	8.09654	14.3723	0.921725	CHST14	carbohydrate sulfotransferase 14
227446_s_at	2.38e-09	7.35e-11	-8.09636	14.3716	-1.29735	DHRS4-AS1	DHRS4 antisense RNA 1
218181_s_at	2.38e-09	7.35e-11	8.09618	14.371	1.38975	MAP4K4	mitogen-activated protein kinase kinase kinase kinase 4
217691_x_at	2.39e-09	7.37e-11	8.09545	14.3683	0.967139	MIR6787SLC16A3	microRNA 6787///solute carrier family 16 member 3
210287_s_at	2.4e-09	7.4e-11	8.09458	14.3651	2.07808	FLT1	fms related tyrosine kinase 1
220603_s_at	2.4e-09	7.41e-11	8.09394	14.3628	1.1625	MCTP2	multiple C2 and transmembrane domain containing 2
214438_at	2.42e-09	7.49e-11	8.09135	14.3533	1.1218	HLX	H2.0 like homeobox
221256_s_at	2.44e-09	7.54e-11	-8.08943	14.3462	-1.18371	HDHD3	haloacid dehalogenase like hydrolase domain containing 3
236031_x_at	2.44e-09	7.55e-11	-8.08919	14.3453	-0.818605	FREM1	FRAS1 related extracellular matrix 1
212672_at	2.44e-09	7.55e-11	8.08903	14.3448	0.80297	ATM	ATM serine/threonine kinase
240911_at	2.45e-09	7.59e-11	-8.08779	14.3402	-0.642457	NOS1	nitric oxide synthase 1
204220_at	2.45e-09	7.59e-11	8.08752	14.3392	1.12808	GMFG	glia maturation factor gamma
240572_s_at	2.46e-09	7.62e-11	8.0867	14.3362	1.56167	LOC374443	C-type lectin domain family 2 member D pseudogene
238177_at	2.46e-09	7.63e-11	-8.08629	14.3347	-2.33625	SLC6A19	solute carrier family 6 member 19
244370_at	2.5e-09	7.77e-11	-8.08118	14.316	-2.3215	KIAA2022	KIAA2022
225973_at	2.5e-09	7.78e-11	8.08082	14.3147	1.29185	TAP2	transporter 2, ATP binding cassette subfamily B member
222876_s_at	2.52e-09	7.83e-11	8.07933	14.3092	0.899688	ADAP2	ArfGAP with dual PH domains 2
230588_s_at	2.52e-09	7.84e-11	8.07876	14.3071	0.904971	LOC730268LOC285074	anaphase-promoting complex subunit 1-like///anaphase promoting complex subunit 1 pseudogene
202921_s_at	2.54e-09	7.92e-11	-8.07613	14.2975	-2.79885	ANK2	ankyrin 2, neuronal
218910_at	2.55e-09	7.94e-11	-8.07533	14.2945	-0.813547	ANO10	anoctamin 10
226464_at	2.55e-09	7.95e-11	8.07514	14.2938	0.932496	C3orf58	chromosome 3 open reading frame 58
204766_s_at	2.56e-09	7.97e-11	8.07424	14.2905	1.0058	NUDT1	nudix hydrolase 1
201599_at	2.56e-09	7.98e-11	-8.07406	14.2899	-0.996393	OAT	ornithine aminotransferase
202847_at	2.56e-09	8e-11	-8.07348	14.2877	-1.98036	PCK2	phosphoenolpyruvate carboxykinase 2, mitochondrial
216620_s_at	2.56e-09	8.01e-11	8.07316	14.2866	0.814707	ARHGEF10	Rho guanine nucleotide exchange factor 10
202800_at	2.58e-09	8.07e-11	8.07111	14.279	1.59296	SLC1A3	solute carrier family 1 member 3
243922_at	2.59e-09	8.11e-11	-8.06966	14.2737	-0.738947
202497_x_at	2.59e-09	8.12e-11	8.06942	14.2728	1.8841	SLC2A3	solute carrier family 2 member 3
201506_at	2.59e-09	8.12e-11	8.06919	14.272	2.82283	TGFBI	transforming growth factor beta induced
207238_s_at	2.62e-09	8.2e-11	8.06673	14.263	1.91939	PTPRC	protein tyrosine phosphatase, receptor type C
212250_at	2.62e-09	8.21e-11	8.0663	14.2614	0.755789	MTDH	metadherin
218974_at	2.62e-09	8.23e-11	-8.06574	14.2593	-1.84169	SOBP	sine oculis binding protein homolog
202466_at	2.67e-09	8.37e-11	8.06099	14.2419	0.981437	PAPD7	poly(A) RNA polymerase D7, non-canonical
226030_at	2.67e-09	8.38e-11	-8.06078	14.2411	-1.91049	ACADSB	acyl-CoA dehydrogenase, short/branched chain
226034_at	2.69e-09	8.44e-11	8.05872	14.2336	1.23503	DUSP4	dual specificity phosphatase 4
211991_s_at	2.7e-09	8.5e-11	8.05691	14.2269	1.54407	HLA-DPA1	major histocompatibility complex, class II, DP alpha 1
224027_at	2.71e-09	8.52e-11	8.0564	14.225	2.63129	CCL28	C-C motif chemokine ligand 28
230675_at	2.72e-09	8.56e-11	8.05519	14.2206	0.707945	LOC101927824	translation initiation factor IF-2-like
244546_at	2.72e-09	8.57e-11	-8.05464	14.2186	-1.56458	CYCS	cytochrome c, somatic
236027_at	2.73e-09	8.6e-11	8.05374	14.2153	0.928931	SFR1	SWI5 dependent homologous recombination repair protein 1
222121_at	2.73e-09	8.6e-11	-8.0537	14.2151	-0.619691	ARHGEF26	Rho guanine nucleotide exchange factor 26
221008_s_at	2.73e-09	8.61e-11	-8.05333	14.2138	-2.70951	ETNPPL	ethanolamine-phosphate phospho-lyase
232054_at	2.73e-09	8.62e-11	-8.05329	14.2136	-1.21807	LOC101926951PCDH20	uncharacterized LOC101926951///protocadherin 20
200821_at	2.75e-09	8.68e-11	8.05134	14.2065	0.712205	LAMP2	lysosomal associated membrane protein 2
218272_at	2.76e-09	8.72e-11	-8.04992	14.2013	-1.27605	TTC38	tetratricopeptide repeat domain 38
231684_at	2.76e-09	8.74e-11	-8.04952	14.1998	-2.45877	ANGPTL3	angiopoietin like 3
244043_at	2.77e-09	8.76e-11	-8.04886	14.1974	-0.998908	TFDP2	transcription factor Dp-2
211367_s_at	2.78e-09	8.81e-11	8.04738	14.1919	1.77253	CASP1	caspase 1
219918_s_at	2.78e-09	8.81e-11	8.04723	14.1914	2.71472	ASPM	abnormal spindle microtubule assembly
202396_at	2.78e-09	8.82e-11	8.04681	14.1898	0.853	TCERG1	transcription elongation regulator 1
228929_at	2.8e-09	8.87e-11	-8.0454	14.1847	-0.741883	DNASE1	deoxyribonuclease 1
207857_at	2.82e-09	8.96e-11	8.04283	14.1752	0.977193	LILRA2	leukocyte immunoglobulin like receptor A2
1552797_s_at	2.84e-09	9e-11	-8.04136	14.1699	-3.49116	PROM2	prominin 2
223184_s_at	2.85e-09	9.04e-11	-8.04032	14.166	-0.887309	AGPAT3	1-acylglycerol-3-phosphate O-acyltransferase 3
218370_s_at	2.89e-09	9.19e-11	8.03575	14.1493	0.754601	S100PBP	S100P binding protein
204820_s_at	2.91e-09	9.24e-11	8.03424	14.1437	1.30528	BTN3A2BTN3A3	butyrophilin subfamily 3 member A2///butyrophilin subfamily 3 member A3
211139_s_at	2.92e-09	9.29e-11	8.03291	14.1389	0.795153	NAB1	NGFI-A binding protein 1
229560_at	2.92e-09	9.3e-11	8.03266	14.1379	1.86051	TLR8	toll like receptor 8
201697_s_at	2.93e-09	9.32e-11	8.03203	14.1356	0.816912	DNMT1	DNA (cytosine-5-)-methyltransferase 1
202626_s_at	2.93e-09	9.35e-11	8.03129	14.1329	1.16657	LYN	LYN proto-oncogene, Src family tyrosine kinase
226887_at	2.94e-09	9.37e-11	8.03056	14.1302	0.7701	HSPA14	heat shock protein family A (Hsp70) member 14
238171_at	2.94e-09	9.37e-11	-8.03046	14.1299	-1.03601	SLC25A30	solute carrier family 25 member 30
213011_s_at	2.96e-09	9.44e-11	8.02863	14.1231	0.521578	TPI1	triosephosphate isomerase 1
219033_at	2.97e-09	9.49e-11	8.02717	14.1178	1.01347	PARP8	poly(ADP-ribose) polymerase family member 8
201717_at	2.97e-09	9.49e-11	-8.02712	14.1176	-0.538534	MRPL49	mitochondrial ribosomal protein L49
1555234_a_at	2.97e-09	9.49e-11	8.02707	14.1174	0.697558	RHOJ	ras homolog family member J
215493_x_at	2.98e-09	9.53e-11	8.02592	14.1132	0.672846	BTN2A1	butyrophilin subfamily 2 member A1
202209_at	2.98e-09	9.54e-11	-8.02566	14.1122	-0.755072	LSM3	LSM3 homolog, U6 small nuclear RNA and mRNA degradation associated
223245_at	2.98e-09	9.55e-11	-8.02543	14.1114	-0.876845	STRBP	spermatid perinuclear RNA binding protein
225796_at	2.98e-09	9.57e-11	-8.02473	14.1088	-0.947097	PXK	PX domain containing serine/threonine kinase like
213738_s_at	2.98e-09	9.57e-11	-8.02471	14.1088	-0.791045	ATP5A1	ATP synthase, H+ transporting, mitochondrial F1 complex, alpha subunit 1, cardiac muscle
242496_at	2.98e-09	9.58e-11	-8.02468	14.1086	-1.60284	ART4	ADP-ribosyltransferase 4 (Dombrock blood group)
219543_at	2.99e-09	9.59e-11	-8.02415	14.1067	-2.09705	PBLD	phenazine biosynthesis like protein domain containing
201012_at	3e-09	9.63e-11	8.0231	14.1028	1.39676	ANXA1	annexin A1
203650_at	3e-09	9.66e-11	8.02236	14.1001	1.61747	PROCR	protein C receptor
216599_x_at	3.02e-09	9.71e-11	-8.02084	14.0945	-3.18061	SLC22A6	solute carrier family 22 member 6
202896_s_at	3.02e-09	9.72e-11	8.02059	14.0936	0.906589	SIRPA	signal regulatory protein alpha
211434_s_at	3.03e-09	9.76e-11	8.01952	14.0897	0.947781	CCRL2	C-C motif chemokine receptor like 2
225798_at	3.03e-09	9.76e-11	8.01952	14.0897	1.10293	JAZF1	JAZF zinc finger 1
AFFX-HUMGAPDH/M33197_5_at	3.06e-09	9.86e-11	8.01684	14.0799	0.643745	GAPDH	glyceraldehyde-3-phosphate dehydrogenase
213293_s_at	3.06e-09	9.88e-11	8.01628	14.0778	1.42958	TRIM22	tripartite motif containing 22
238160_at	3.07e-09	9.91e-11	-8.01541	14.0746	-1.45871	ACOT12	acyl-CoA thioesterase 12
219122_s_at	3.11e-09	1e-10	8.01205	14.0623	0.797823	THG1L	tRNA-histidine guanylyltransferase 1 like
221884_at	3.11e-09	1e-10	-8.01196	14.0619	-2.10456	MECOM	MDS1 and EVI1 complex locus
201939_at	3.14e-09	1.02e-10	8.00862	14.0497	1.91256	PLK2	polo like kinase 2
225153_at	3.18e-09	1.03e-10	-8.00489	14.036	-0.84404	GFM1	G elongation factor mitochondrial 1
209994_s_at	3.19e-09	1.03e-10	-8.00464	14.035	-1.59823	ABCB4ABCB1	ATP binding cassette subfamily B member 4///ATP binding cassette subfamily B member 1
227526_at	3.19e-09	1.03e-10	8.00403	14.0328	1.58187	CDON	cell adhesion associated, oncogene regulated
210045_at	3.19e-09	1.03e-10	-8.00375	14.0318	-1.20221	IDH2	isocitrate dehydrogenase (NADP(+)) 2, mitochondrial
225364_at	3.22e-09	1.04e-10	8.00166	14.0241	0.982169	STK4	serine/threonine kinase 4
204194_at	3.26e-09	1.06e-10	7.99785	14.0101	0.848151	BACH1	BTB domain and CNC homolog 1
202110_at	3.28e-09	1.06e-10	-7.99617	14.004	-0.645483	COX7B	cytochrome c oxidase subunit 7B
206517_at	3.28e-09	1.07e-10	-7.99559	14.0018	-2.31652	CDH16	cadherin 16
209026_x_at	3.28e-09	1.07e-10	7.99556	14.0017	0.93773	TUBB	tubulin beta class I
215563_s_at	3.3e-09	1.07e-10	-7.99418	13.9966	-2.82457	MST1L	macrophage stimulating 1 like
214328_s_at	3.3e-09	1.07e-10	-7.9939	13.9956	-0.500584	HSP90AA1	heat shock protein 90 alpha family class A member 1
210211_s_at	3.33e-09	1.08e-10	-7.99128	13.986	-0.483207	HSP90AA1	heat shock protein 90 alpha family class A member 1
204502_at	3.33e-09	1.08e-10	7.99118	13.9856	1.36354	SAMHD1	SAM and HD domain containing deoxynucleoside triphosphate triphosphohydrolase 1
242667_at	3.33e-09	1.09e-10	7.99047	13.983	1.14343	TLR3	toll like receptor 3
60471_at	3.35e-09	1.09e-10	7.98924	13.9785	0.78549	RIN3	Ras and Rab interactor 3
215566_x_at	3.38e-09	1.1e-10	-7.98665	13.969	-0.485898	LYPLA2	lysophospholipase II
206896_s_at	3.39e-09	1.11e-10	-7.9856	13.9651	-0.635214	GNG7	G protein subunit gamma 7
201103_x_at	3.39e-09	1.11e-10	7.98549	13.9647	0.585405	NBPF20NBPF10NBPF8NBPF9NBPF15NBPF11NBPF12NBPF14	neuroblastoma breakpoint family member 20///neuroblastoma breakpoint family member 10///neuroblastoma breakpoint family member 8///neuroblastoma breakpoint family member 9///neuroblastoma breakpoint family member 15///neuroblastoma breakpoint family member 11///neuroblastoma breakpoint family member 12///neuroblastoma breakpoint family member 14
214845_s_at	3.39e-09	1.11e-10	7.98487	13.9625	1.5649	CALU	calumenin
207697_x_at	3.39e-09	1.11e-10	7.98486	13.9624	1.03525	LILRB2	leukocyte immunoglobulin like receptor B2
212730_at	3.49e-09	1.14e-10	7.9771	13.9339	1.23184	SYNM	synemin
1552264_a_at	3.55e-09	1.16e-10	7.97198	13.9151	0.817536	MAPK1	mitogen-activated protein kinase 1
212621_at	3.56e-09	1.17e-10	7.97117	13.9121	0.820447	NEMP1	nuclear envelope integral membrane protein 1
229242_at	3.61e-09	1.18e-10	-7.9677	13.8994	-1.7249	TNFSF15	tumor necrosis factor superfamily member 15
210262_at	3.64e-09	1.19e-10	-7.96528	13.8905	-1.45704	CRISP2	cysteine rich secretory protein 2
220301_at	3.67e-09	1.2e-10	7.96284	13.8815	1.39712	CCDC102B	coiled-coil domain containing 102B
209555_s_at	3.67e-09	1.2e-10	7.96264	13.8808	3.26783	CD36	CD36 molecule
211750_x_at	3.67e-09	1.21e-10	7.96242	13.88	0.739967	TUBA1C	tubulin alpha 1c
218397_at	3.68e-09	1.21e-10	7.96163	13.8771	0.834661	FANCL	Fanconi anemia complementation group L
207610_s_at	3.68e-09	1.21e-10	7.96105	13.8749	1.88032	ADGRE2	adhesion G protein-coupled receptor E2
214096_s_at	3.68e-09	1.21e-10	7.96103	13.8749	1.10657	SHMT2	serine hydroxymethyltransferase 2
208752_x_at	3.68e-09	1.21e-10	7.96091	13.8744	0.600213	NAP1L1	nucleosome assembly protein 1 like 1
237108_x_at	3.69e-09	1.22e-10	-7.95996	13.8709	-0.75272	LINC00982	long intergenic non-protein coding RNA 982
217478_s_at	3.73e-09	1.23e-10	7.95728	13.8611	1.27552	HLA-DMA	major histocompatibility complex, class II, DM alpha
223721_s_at	3.73e-09	1.23e-10	-7.95663	13.8587	-2.15543	DNAJC12	DnaJ heat shock protein family (Hsp40) member C12
229866_at	3.77e-09	1.24e-10	-7.95373	13.8481	-0.74443	STK32A	serine/threonine kinase 32A
202364_at	3.79e-09	1.25e-10	7.95263	13.844	0.895334	MXI1	MAX interactor 1, dimerization protein
228236_at	3.82e-09	1.26e-10	-7.95	13.8344	-1.03761	SLC52A3	solute carrier family 52 member 3
210051_at	3.88e-09	1.28e-10	-7.94579	13.8189	-1.08868	RAPGEF3	Rap guanine nucleotide exchange factor 3
240450_at	3.9e-09	1.29e-10	-7.94404	13.8124	-1.17938
218473_s_at	3.91e-09	1.29e-10	7.94322	13.8094	1.27668	COLGALT1	collagen beta(1-O)galactosyltransferase 1
232282_at	3.92e-09	1.3e-10	-7.94254	13.8069	-1.50091	WNK3	WNK lysine deficient protein kinase 3
232149_s_at	3.96e-09	1.31e-10	7.93962	13.7962	0.87133	NSMAF	neutral sphingomyelinase activation associated factor
214023_x_at	3.97e-09	1.32e-10	-7.93872	13.7929	-2.71233	TUBB2B	tubulin beta 2B class IIb
244344_at	3.98e-09	1.32e-10	-7.93816	13.7909	-1.46575	WNK4	WNK lysine deficient protein kinase 4
240033_at	3.98e-09	1.32e-10	-7.938	13.7903	-0.90254	PLG	plasminogen
226739_at	4.07e-09	1.35e-10	7.93126	13.7655	0.614181	RNF169	ring finger protein 169
205020_s_at	4.08e-09	1.35e-10	7.93084	13.7639	0.89929	ARL4A	ADP ribosylation factor like GTPase 4A
208732_at	4.08e-09	1.36e-10	-7.93045	13.7625	-0.552888	RAB2A	RAB2A, member RAS oncogene family
225997_at	4.11e-09	1.37e-10	-7.92826	13.7545	-1.12459	MOB1B	MOB kinase activator 1B
218614_at	4.11e-09	1.37e-10	7.92823	13.7544	0.92004	KIAA1551	KIAA1551
222930_s_at	4.15e-09	1.38e-10	-7.92581	13.7455	-2.55573	AGMAT	agmatinase
218275_at	4.16e-09	1.38e-10	-7.92495	13.7423	-0.97677	SLC25A10	solute carrier family 25 member 10
200762_at	4.2e-09	1.4e-10	7.92177	13.7306	0.935332	DPYSL2	dihydropyrimidinase like 2
218417_s_at	4.25e-09	1.42e-10	-7.91855	13.7188	-0.861311	SLC48A1	solute carrier family 48 member 1
235948_at	4.28e-09	1.43e-10	7.91696	13.7129	1.39078	RIMKLA	ribosomal modification protein rimK like family member A
202901_x_at	4.28e-09	1.43e-10	7.9162	13.7101	1.83764	CTSS	cathepsin S
225898_at	4.32e-09	1.44e-10	7.91362	13.7007	1.09951	WDR54	WD repeat domain 54
243743_at	4.34e-09	1.45e-10	-7.91256	13.6967	-0.564001
206133_at	4.36e-09	1.46e-10	7.91088	13.6906	1.35563	XAF1	XIAP associated factor 1
202663_at	4.42e-09	1.48e-10	7.90718	13.677	1.22787	WIPF1	WAS/WASL interacting protein family member 1
221097_s_at	4.42e-09	1.48e-10	-7.90711	13.6767	-1.18747	KCNMB2	potassium calcium-activated channel subfamily M regulatory beta subunit 2
202282_at	4.46e-09	1.49e-10	-7.90472	13.6679	-0.68073	HSD17B10	hydroxysteroid 17-beta dehydrogenase 10
214641_at	4.46e-09	1.49e-10	-7.90426	13.6662	-1.18419	COL4A3	collagen type IV alpha 3 chain
226835_s_at	4.46e-09	1.5e-10	7.90413	13.6658	1.12238	ZFAS1	ZNFX1 antisense RNA 1
201860_s_at	4.49e-09	1.51e-10	-7.9023	13.659	-1.78285	PLAT	plasminogen activator, tissue type
217398_x_at	4.5e-09	1.51e-10	7.90178	13.6571	0.484825	GAPDH	glyceraldehyde-3-phosphate dehydrogenase
223008_s_at	4.5e-09	1.51e-10	-7.90118	13.6549	-0.68967	TMEM245	transmembrane protein 245
213075_at	4.53e-09	1.52e-10	7.89956	13.6489	1.90929	OLFML2A	olfactomedin like 2A
204162_at	4.53e-09	1.52e-10	7.8995	13.6487	1.83803	NDC80	NDC80, kinetochore complex component
214095_at	4.54e-09	1.53e-10	7.89842	13.6448	1.3645	SHMT2	serine hydroxymethyltransferase 2
200831_s_at	4.55e-09	1.53e-10	7.89776	13.6423	1.39258	SCD	stearoyl-CoA desaturase
224323_s_at	4.57e-09	1.54e-10	-7.89628	13.6369	-1.62161	MRO	maestro
218351_at	4.58e-09	1.54e-10	-7.89541	13.6337	-1.12991	COMMD8	COMM domain containing 8
1558365_at	4.69e-09	1.58e-10	7.88916	13.6107	1.63028	PGK1	phosphoglycerate kinase 1
205122_at	4.72e-09	1.59e-10	7.88713	13.6033	1.38613	MSANTD3-TMEFF1TMEFF1	MSANTD3-TMEFF1 readthrough///transmembrane protein with EGF like and two follistatin like domains 1
229940_at	4.73e-09	1.6e-10	-7.88673	13.6018	-1.06051	SETD3	SET domain containing 3
218311_at	4.74e-09	1.6e-10	-7.88572	13.5981	-0.755313	MAP4K3	mitogen-activated protein kinase kinase kinase kinase 3
202324_s_at	4.77e-09	1.61e-10	7.88407	13.592	0.689071	ACBD3	acyl-CoA binding domain containing 3
210085_s_at	4.79e-09	1.62e-10	-7.88289	13.5877	-1.72093	ANXA9	annexin A9
204720_s_at	4.79e-09	1.62e-10	-7.88279	13.5873	-1.96738	DNAJC6	DnaJ heat shock protein family (Hsp40) member C6
200030_s_at	4.8e-09	1.62e-10	-7.8819	13.584	-0.427862	SLC25A3	solute carrier family 25 member 3
202712_s_at	4.82e-09	1.63e-10	-7.88044	13.5787	-1.58246	CKMT1ACKMT1B	creatine kinase, mitochondrial 1A///creatine kinase, mitochondrial 1B
203175_at	4.87e-09	1.65e-10	7.87766	13.5684	0.828178	RHOG	ras homolog family member G
1552508_at	4.88e-09	1.65e-10	7.87688	13.5655	1.70659	KCNE4	potassium voltage-gated channel subfamily E regulatory subunit 4
227539_at	4.91e-09	1.66e-10	7.87519	13.5593	1.03944	GNA13	G protein subunit alpha 13
225810_at	4.97e-09	1.69e-10	-7.87174	13.5466	-0.803589	MTMR10	myotubularin related protein 10
218849_s_at	5.01e-09	1.7e-10	7.86947	13.5383	1.22954	PPP1R13L	protein phosphatase 1 regulatory subunit 13 like
210619_s_at	5.04e-09	1.71e-10	-7.86782	13.5322	-1.52474	HYAL1	hyaluronoglucosaminidase 1
236514_at	5.04e-09	1.71e-10	-7.86743	13.5308	-0.995729	ACOT8	acyl-CoA thioesterase 8
225701_at	5.08e-09	1.73e-10	7.86537	13.5232	1.08737	AKNA	AT-hook transcription factor
214560_at	5.08e-09	1.73e-10	7.86502	13.5219	1.85636	FPR3	formyl peptide receptor 3
225681_at	5.13e-09	1.75e-10	7.86226	13.5118	3.39132	CTHRC1	collagen triple helix repeat containing 1
235534_at	5.15e-09	1.75e-10	7.86128	13.5082	1.33463	PHLDA3	pleckstrin homology like domain family A member 3
213744_at	5.18e-09	1.76e-10	-7.85957	13.5019	-0.760052	ATRNL1	attractin like 1
213125_at	5.19e-09	1.77e-10	7.85898	13.4997	1.88672	OLFML2B	olfactomedin like 2B
217966_s_at	5.22e-09	1.78e-10	7.85724	13.4933	1.43985	FAM129A	family with sequence similarity 129 member A
242907_at	5.22e-09	1.78e-10	7.85681	13.4917	2.03312	GBP2	guanylate binding protein 2
210031_at	5.22e-09	1.78e-10	7.8567	13.4913	1.29327	CD247	CD247 molecule
218217_at	5.22e-09	1.78e-10	-7.85665	13.4911	-0.843919	SCPEP1	serine carboxypeptidase 1
231880_at	5.28e-09	1.8e-10	-7.8536	13.4799	-1.94619	STRIP2	striatin interacting protein 2
204294_at	5.28e-09	1.81e-10	-7.85326	13.4787	-1.18683	AMT	aminomethyltransferase
200654_at	5.28e-09	1.81e-10	7.85296	13.4776	0.872973	P4HB	prolyl 4-hydroxylase subunit beta
202341_s_at	5.3e-09	1.81e-10	-7.85207	13.4743	-1.41723	TRIM2	tripartite motif containing 2
202614_at	5.33e-09	1.82e-10	-7.85047	13.4684	-0.886246	SLC30A9	solute carrier family 30 member 9
238253_at	5.39e-09	1.85e-10	-7.84696	13.4555	-1.20855	WDR72	WD repeat domain 72
218402_s_at	5.4e-09	1.85e-10	7.84625	13.4529	0.636633	HPS4	HPS4, biogenesis of lysosomal organelles complex 3 subunit 2
201849_at	5.41e-09	1.86e-10	7.84571	13.4509	0.936988	BNIP3	BCL2 interacting protein 3
203397_s_at	5.45e-09	1.87e-10	-7.84361	13.4432	-2.51599	GALNT3	polypeptide N-acetylgalactosaminyltransferase 3
239248_at	5.51e-09	1.89e-10	-7.84034	13.4312	-0.741968	SDCBP2-AS1	SDCBP2 antisense RNA 1
203190_at	5.55e-09	1.91e-10	-7.8386	13.4248	-0.792532	MIR7113MIR4691NDUFS8	microRNA 7113///microRNA 4691///NADH:ubiquinone oxidoreductase core subunit S8
228377_at	5.57e-09	1.92e-10	-7.83733	13.4201	-2.28558	KLHL14	kelch like family member 14
225018_at	5.59e-09	1.92e-10	7.83624	13.4161	1.04264	SPIRE1	spire type actin nucleation factor 1
222242_s_at	5.66e-09	1.95e-10	-7.8326	13.4027	-0.517709	KLK5	kallikrein related peptidase 5
229730_at	5.75e-09	1.98e-10	-7.82828	13.3868	-1.62489	SMTNL2	smoothelin like 2
216705_s_at	5.75e-09	1.98e-10	7.8281	13.3861	1.37914	ADA	adenosine deaminase
230642_at	5.77e-09	1.99e-10	-7.82709	13.3824	-1.05821
204859_s_at	5.8e-09	2e-10	7.82553	13.3767	1.13284	APAF1	apoptotic peptidase activating factor 1
229599_at	5.8e-09	2e-10	-7.82529	13.3758	-0.975565	SMIM22	small integral membrane protein 22
235161_at	5.81e-09	2.01e-10	-7.82491	13.3744	-0.867323	RASSF8-AS1	RASSF8 atnisense RNA 1
224057_s_at	5.81e-09	2.01e-10	-7.82467	13.3735	-0.845769	THAP4	THAP domain containing 4
227756_at	5.82e-09	2.01e-10	-7.82413	13.3715	-0.834121	FAM81A	family with sequence similarity 81 member A
1558511_s_at	5.84e-09	2.02e-10	7.82285	13.3668	1.03759	ESYT2	extended synaptotagmin 2
218523_at	5.87e-09	2.03e-10	-7.82162	13.3623	-0.983915	LHPP	phospholysine phosphohistidine inorganic pyrophosphate phosphatase
57539_at	5.87e-09	2.03e-10	-7.82111	13.3604	-1.33857	ZGPATLIME1	zinc finger CCCH-type and G-patch domain containing///Lck interacting transmembrane adaptor 1
213849_s_at	5.89e-09	2.04e-10	-7.82024	13.3572	-1.19801	PPP2R2B	protein phosphatase 2 regulatory subunit Bbeta
207419_s_at	5.93e-09	2.06e-10	7.81818	13.3496	1.60439	RAC2	ras-related C3 botulinum toxin substrate 2 (rho family, small GTP binding protein Rac2)
242354_at	5.94e-09	2.06e-10	-7.81784	13.3484	-1.53622
228376_at	5.94e-09	2.06e-10	7.81733	13.3465	1.37955	GGTA1P	glycoprotein, alpha-galactosyltransferase 1 pseudogene
203586_s_at	5.94e-09	2.06e-10	-7.81728	13.3463	-1.18151	ARL4D	ADP ribosylation factor like GTPase 4D
221896_s_at	5.96e-09	2.07e-10	-7.81619	13.3423	-1.14614	HIGD1A	HIG1 hypoxia inducible domain family member 1A
243708_at	5.98e-09	2.08e-10	-7.81542	13.3395	-1.33597	TMEM132E	transmembrane protein 132E
235944_at	6.06e-09	2.11e-10	7.81167	13.3256	1.64016	HMCN1	hemicentin 1
239161_at	6.08e-09	2.12e-10	-7.81052	13.3214	-0.988017	FDX1	ferredoxin 1
222877_at	6.12e-09	2.13e-10	7.80859	13.3143	1.64582	NRP2	neuropilin 2
201973_s_at	6.14e-09	2.14e-10	7.80772	13.3111	0.485704	CCZ1BCCZ1	CCZ1 homolog B, vacuolar protein trafficking and biogenesis associated///CCZ1 homolog, vacuolar protein trafficking and biogenesis associated
201904_s_at	6.17e-09	2.15e-10	-7.80619	13.3055	-0.830227	CTDSPL	CTD small phosphatase like
223665_at	6.19e-09	2.16e-10	-7.80527	13.3021	-0.846326	ACTRT3	actin related protein T3
227346_at	6.26e-09	2.18e-10	7.80203	13.2902	1.95961	IKZF1	IKAROS family zinc finger 1
1553746_a_at	6.28e-09	2.19e-10	-7.80114	13.2869	-1.76501	OTOGL	otogelin like
218722_s_at	6.28e-09	2.19e-10	-7.8007	13.2853	-0.752317	CCDC51	coiled-coil domain containing 51
218921_at	6.28e-09	2.19e-10	-7.8006	13.2849	-1.22009	SIGIRR	single Ig and TIR domain containing
225763_at	6.36e-09	2.22e-10	7.7973	13.2728	1.38468	RCSD1	RCSD domain containing 1
240661_at	6.36e-09	2.22e-10	-7.79693	13.2714	-1.05707	LOC100506459	uncharacterized LOC100506459
218658_s_at	6.42e-09	2.25e-10	-7.79415	13.2612	-1.14813	ACTR8	ARP8 actin-related protein 8 homolog
223075_s_at	6.43e-09	2.25e-10	-7.79358	13.2591	-2.35455	AIF1L	allograft inflammatory factor 1 like
219652_s_at	6.46e-09	2.26e-10	7.7925	13.2551	0.634367	CXorf36	chromosome X open reading frame 36
228304_at	6.46e-09	2.26e-10	7.79214	13.2538	0.983707	RBM43	RNA binding motif protein 43
220199_s_at	6.48e-09	2.27e-10	7.79144	13.2512	0.942008	AIDA	axin interactor, dorsalization associated
236682_at	6.48e-09	2.27e-10	-7.791	13.2496	-0.725886
231994_at	6.49e-09	2.28e-10	-7.7907	13.2485	-1.24271	CHDH	choline dehydrogenase
230966_at	6.51e-09	2.28e-10	7.78976	13.245	1.04312	IL4I1	interleukin 4 induced 1
209016_s_at	6.52e-09	2.29e-10	-7.78905	13.2424	-2.46368	KRT7	keratin 7
201743_at	6.56e-09	2.31e-10	7.78731	13.236	1.47112	CD14	CD14 molecule
214665_s_at	6.6e-09	2.32e-10	-7.78527	13.2285	-0.672341	CHP1	calcineurin like EF-hand protein 1
227143_s_at	6.61e-09	2.33e-10	7.78475	13.2266	0.913209	BID	BH3 interacting domain death agonist
213658_at	6.64e-09	2.34e-10	-7.78352	13.222	-1.33864
221648_s_at	6.64e-09	2.34e-10	-7.78328	13.2212	-2.87133	AGMAT	agmatinase
222293_at	6.64e-09	2.34e-10	-7.78326	13.2211	-0.64708	CADM4	cell adhesion molecule 4
228950_s_at	6.78e-09	2.39e-10	-7.7776	13.2003	-1.57095	WLS	wntless Wnt ligand secretion mediator
231275_at	6.78e-09	2.39e-10	-7.77742	13.1996	-1.00604	LINC00982	long intergenic non-protein coding RNA 982
209248_at	6.83e-09	2.41e-10	-7.77513	13.1912	-0.75506	GHITM	growth hormone inducible transmembrane protein
203797_at	6.83e-09	2.41e-10	-7.77492	13.1904	-1.19591	VSNL1	visinin like 1
217165_x_at	6.84e-09	2.42e-10	-7.77467	13.1895	-1.71268	MT1F	metallothionein 1F
213362_at	6.84e-09	2.42e-10	-7.77425	13.1879	-2.24522	PTPRD	protein tyrosine phosphatase, receptor type D
236587_at	6.86e-09	2.43e-10	-7.7735	13.1852	-0.83394	LRRC6	leucine rich repeat containing 6
201865_x_at	6.88e-09	2.44e-10	7.77245	13.1813	0.928259	NR3C1	nuclear receptor subfamily 3 group C member 1
203009_at	6.94e-09	2.46e-10	-7.77018	13.1729	-0.727425	BCAM	basal cell adhesion molecule (Lutheran blood group)
204192_at	7e-09	2.48e-10	7.76778	13.1641	1.52095	CD37	CD37 molecule
227944_at	7.01e-09	2.49e-10	-7.76706	13.1615	-0.952444	PTPN3	protein tyrosine phosphatase, non-receptor type 3
208369_s_at	7.05e-09	2.5e-10	-7.76542	13.1554	-1.02315	GCDH	glutaryl-CoA dehydrogenase
211992_at	7.1e-09	2.52e-10	-7.76331	13.1477	-0.925298	WNK1	WNK lysine deficient protein kinase 1
224995_at	7.2e-09	2.56e-10	7.75933	13.133	1.02922	SPIRE1	spire type actin nucleation factor 1
222409_at	7.22e-09	2.56e-10	7.75857	13.1302	1.22634	CORO1C	coronin 1C
229447_x_at	7.22e-09	2.57e-10	7.7585	13.1299	0.548803	NBPF10NBPF8NBPF11	neuroblastoma breakpoint family member 10///neuroblastoma breakpoint family member 8///neuroblastoma breakpoint family member 11
211121_s_at	7.22e-09	2.57e-10	7.75844	13.1297	0.606931	DOK1	docking protein 1
202962_at	7.24e-09	2.58e-10	-7.75726	13.1254	-0.825796	KIF13B	kinesin family member 13B
227378_x_at	7.24e-09	2.58e-10	7.75704	13.1246	0.944689	METTL26	methyltransferase like 26
218298_s_at	7.24e-09	2.58e-10	-7.75698	13.1244	-0.678426	C14orf159	chromosome 14 open reading frame 159
56197_at	7.27e-09	2.59e-10	7.75589	13.1203	0.617189	TMEM256-PLSCR3PLSCR3	TMEM256-PLSCR3 readthrough (NMD candidate)///phospholipid scramblase 3
207571_x_at	7.29e-09	2.6e-10	7.75488	13.1166	1.33907	THEMIS2	thymocyte selection associated family member 2
212576_at	7.3e-09	2.6e-10	7.75446	13.1151	0.846694	MGRN1	mahogunin ring finger 1
203860_at	7.32e-09	2.61e-10	-7.75358	13.1118	-1.73837	PCCA	propionyl-CoA carboxylase alpha subunit
240060_at	7.4e-09	2.64e-10	-7.7505	13.1005	-1.70966
65517_at	7.42e-09	2.65e-10	-7.74959	13.0971	-1.35458	AP1M2	adaptor related protein complex 1 mu 2 subunit
224927_at	7.44e-09	2.66e-10	7.74866	13.0937	1.73687	PPP1R18	protein phosphatase 1 regulatory subunit 18
239973_at	7.44e-09	2.66e-10	7.74861	13.0935	1.23413
224707_at	7.46e-09	2.67e-10	-7.74792	13.091	-0.834557	CYSTM1	cysteine rich transmembrane module containing 1
219733_s_at	7.48e-09	2.68e-10	-7.74679	13.0868	-0.677741	SLC27A5	solute carrier family 27 member 5
204971_at	7.5e-09	2.69e-10	7.74618	13.0846	2.006	CSTA	cystatin A
213026_at	7.5e-09	2.69e-10	7.74607	13.0842	0.843632	ATG12	autophagy related 12
219358_s_at	7.52e-09	2.7e-10	7.74505	13.0804	0.950296	ADAP2	ArfGAP with dual PH domains 2
219682_s_at	7.52e-09	2.7e-10	-7.74492	13.0799	-1.58341	TBX3	T-box 3
202651_at	7.59e-09	2.72e-10	7.74228	13.0702	1.20228	LPGAT1	lysophosphatidylglycerol acyltransferase 1
223110_at	7.61e-09	2.73e-10	7.74148	13.0673	0.606796	KIAA1429	KIAA1429
205639_at	7.61e-09	2.73e-10	7.74139	13.067	1.01874	AOAH	acyloxyacyl hydrolase
200975_at	7.61e-09	2.73e-10	7.74134	13.0668	0.431956	PPT1	palmitoyl-protein thioesterase 1
224699_s_at	7.63e-09	2.74e-10	7.74048	13.0636	0.932404	ESYT2	extended synaptotagmin 2
232361_s_at	7.66e-09	2.75e-10	-7.73926	13.0591	-0.972334	EHF	ETS homologous factor
222995_s_at	7.68e-09	2.76e-10	-7.73845	13.0561	-0.701562	RHBDD2	rhomboid domain containing 2
204521_at	7.68e-09	2.77e-10	7.7381	13.0548	1.1824	FAM216A	family with sequence similarity 216 member A
206271_at	7.68e-09	2.77e-10	7.73802	13.0545	1.88466	TLR3	toll like receptor 3
222746_s_at	7.72e-09	2.78e-10	-7.73658	13.0492	-1.1017	BSPRY	B-box and SPRY domain containing
201322_at	7.78e-09	2.8e-10	-7.73441	13.0413	-0.593284	ATP5B	ATP synthase, H+ transporting, mitochondrial F1 complex, beta polypeptide
224915_x_at	7.81e-09	2.82e-10	7.73295	13.0359	1.02983	ZFAS1	ZNFX1 antisense RNA 1
1560291_at	7.89e-09	2.85e-10	-7.73009	13.0253	-0.554091	RIPPLY1	ripply transcriptional repressor 1
210020_x_at	7.94e-09	2.87e-10	-7.72825	13.0185	-1.40124	CALML3	calmodulin like 3
1554027_a_at	7.95e-09	2.87e-10	-7.72792	13.0173	-2.26672	SLC4A4	solute carrier family 4 member 4
207220_at	8.06e-09	2.92e-10	-7.72396	13.0028	-1.12028	ART4	ADP-ribosyltransferase 4 (Dombrock blood group)
230067_at	8.12e-09	2.94e-10	-7.72179	12.9948	-1.1213	FAM124A	family with sequence similarity 124 member A
243432_at	8.13e-09	2.94e-10	-7.72151	12.9937	-1.6525
205066_s_at	8.13e-09	2.95e-10	-7.72122	12.9927	-1.24587	ENPP1	ectonucleotide pyrophosphatase/phosphodiesterase 1
210023_s_at	8.18e-09	2.96e-10	7.71965	12.9869	0.790202	PCGF1	polycomb group ring finger 1
201982_s_at	8.19e-09	2.97e-10	-7.71896	12.9843	-0.754403	PAPPA	pappalysin 1
212768_s_at	8.23e-09	2.98e-10	-7.71771	12.9797	-3.57251	OLFM4	olfactomedin 4
205270_s_at	8.23e-09	2.98e-10	7.71765	12.9795	1.71457	LCP2	lymphocyte cytosolic protein 2
203085_s_at	8.25e-09	3e-10	7.71662	12.9757	1.94172	TGFB1	transforming growth factor beta 1
211917_s_at	8.26e-09	3e-10	-7.71635	12.9747	-1.19907	PRLR	prolactin receptor
202501_at	8.27e-09	3e-10	7.71586	12.9729	1.06581	MAPRE2	microtubule associated protein RP/EB family member 2
243502_at	8.29e-09	3.01e-10	7.71516	12.9704	1.48772	GJC1	gap junction protein gamma 1
221958_s_at	8.29e-09	3.01e-10	-7.71494	12.9695	-1.6422	WLS	wntless Wnt ligand secretion mediator
228407_at	8.29e-09	3.02e-10	-7.71459	12.9682	-1.51796	SCUBE3	signal peptide, CUB domain and EGF like domain containing 3
237063_at	8.34e-09	3.04e-10	-7.71296	12.9622	-0.694191
244487_at	8.35e-09	3.04e-10	7.71252	12.9606	0.99215	NCK1	NCK adaptor protein 1
204615_x_at	8.38e-09	3.06e-10	-7.71136	12.9564	-0.65535	IDI1	isopentenyl-diphosphate delta isomerase 1
227172_at	8.42e-09	3.07e-10	-7.70997	12.9512	-1.24266	TMEM116	transmembrane protein 116
223501_at	8.51e-09	3.1e-10	7.70712	12.9407	2.03138	TNFSF13B	tumor necrosis factor superfamily member 13b
204806_x_at	8.54e-09	3.12e-10	7.70599	12.9366	0.944786	HLA-F	major histocompatibility complex, class I, F
221919_at	8.58e-09	3.13e-10	7.70447	12.931	0.922965	HNRNPA1	heterogeneous nuclear ribonucleoprotein A1
232202_at	8.59e-09	3.14e-10	-7.70399	12.9292	-1.64817	FAM83B	family with sequence similarity 83 member B
213110_s_at	8.63e-09	3.16e-10	-7.70265	12.9243	-2.19388	COL4A5	collagen type IV alpha 5 chain
[truncated: 52,676 more rows]

## Sheet: GSE19339
ID	adj.P.Val	P.Value	t	B	logFC	Gene.symbol	Gene.title
223484_at	0.000133	3.3e-09	-20.4	10.6455	-7.25	C15orf48	chromosome 15 open reading frame 48
216598_s_at	0.000133	4.86e-09	-19.6	10.4009	-7.61	CCL2	C-C motif chemokine ligand 2
212464_s_at	0.000339	1.86e-08	-17	9.78036	-8.52	FN1	fibronectin 1
210004_at	0.000364	2.66e-08	-16.3	9.14892	-6.66	OLR1	oxidized low density lipoprotein receptor 1
211719_x_at	0.000645	6.18e-08	-14.9	8.76348	-8.84	FN1	fibronectin 1
204517_at	0.000645	7.08e-08	-14.7	8.35526	-6.22	PPIC	peptidylprolyl isomerase C
227481_at	0.000682	9.47e-08	-14.2	8.02548	-4.81	CNKSR3	CNKSR family member 3
208747_s_at	0.000682	1.05e-07	-14.1	7.78555	-4.19	C1S	complement component 1, s subcomponent
232331_at	0.000682	1.12e-07	-14	7.73552	-3.89
212444_at	0.000907	1.66e-07	-13.4	7.54575	-4.69	GPRC5A	G protein-coupled receptor class C group 5 member A
209774_x_at	0.000911	1.92e-07	-13.2	7.37595	-5.4	CXCL2	C-X-C motif chemokine ligand 2
226497_s_at	0.000911	2.39e-07	-12.9	7.32569	-5.7	FLT1	fms related tyrosine kinase 1
205476_at	0.000911	2.33e-07	-12.9	7.30401	-5.26	CCL20	C-C motif chemokine ligand 20
226498_at	0.000911	2.75e-07	-12.7	7.16081	-4.82	FLT1	fms related tyrosine kinase 1
204420_at	0.000911	2.72e-07	-12.7	7.01103	-3.45	FOSL1	FOS like 1, AP-1 transcription factor subunit
210139_s_at	0.00103	3.39e-07	-12.4	7.0092	-5.54	PMP22	peripheral myelin protein 22
1554110_at	0.000911	2.83e-07	-12.6	6.96414	-3.4	CDCP1	CUB domain containing protein 1
201667_at	0.001215	4.57e-07	-12	6.89369	-7.18	GJA1	gap junction protein alpha 1
214091_s_at	0.000911	2.59e-07	-12.7	6.83341	-3.22	GPX3	glutathione peroxidase 3
217997_at	0.001215	4.29e-07	-12.1	6.79223	-5.11	PHLDA1	pleckstrin homology like domain family A member 1
212354_at	0.001215	5.56e-07	-11.7	6.65507	-5.69	SULF1	sulfatase 1
201042_at	0.001215	5.14e-07	-11.8	6.64385	-5.51	TGM2	transglutaminase 2
209183_s_at	0.001215	5.35e-07	-11.8	6.6231	-5.17	C10orf10	chromosome 10 open reading frame 10
210495_x_at	0.00127	6.04e-07	-11.6	6.60873	-7.58	FN1	fibronectin 1
212230_at	0.00129	6.37e-07	-11.5	6.52004	-6.22	PLPP3	phospholipid phosphatase 3
201069_at	0.001215	5.32e-07	-11.8	6.51812	-4.45	MMP2	matrix metallopeptidase 2
209270_at	0.001215	4.8e-07	-11.9	6.50354	-3.41	LAMB3	laminin subunit beta 3
201744_s_at	0.001579	8.37e-07	-11.2	6.27689	-3.31	LUM	lumican
234932_s_at	0.001327	6.79e-07	-11.4	6.25405	-3.43	CDCP1	CUB domain containing protein 1
202052_s_at	0.001602	8.79e-07	-11.1	6.18994	-5.31	RAI14	retinoic acid induced 14
216442_x_at	0.001696	1.02e-06	-10.9	6.13686	-7.69	FN1	fibronectin 1
212344_at	0.001658	9.61e-07	-11	6.06281	-4.35	SULF1	sulfatase 1
212158_at	0.001658	9.71e-07	-11	5.93628	-5.5	SDC2	syndecan 2
221009_s_at	0.001795	1.12e-06	-10.8	5.9217	-4.99	ANGPTL4	angiopoietin like 4
230422_at	0.001822	1.17e-06	-10.8	5.90966	-5.09	FPR3	formyl peptide receptor 3
203108_at	0.001951	1.28e-06	-10.7	5.77189	-3.69	GPRC5A	G protein-coupled receptor class C group 5 member A
202133_at	0.002151	1.48e-06	-10.5	5.74976	-5.41	WWTR1	WW domain containing transcription regulator 1
209386_at	0.002257	1.69e-06	-10.3	5.66042	-6.61	TM4SF1	transmembrane 4 L six family member 1
214701_s_at	0.002258	1.73e-06	-10.3	5.65377	-7.62	FN1	fibronectin 1
212154_at	0.002151	1.49e-06	-10.5	5.56936	-5.44	SDC2	syndecan 2
1553876_at	0.002257	1.69e-06	10.3	5.53223	4.3	SAMD3	sterile alpha motif domain containing 3
211527_x_at	0.002257	1.67e-06	-10.3	5.43128	-4.33	VEGFA	vascular endothelial growth factor A
1564154_at	0.002373	1.87e-06	10.2	5.40123	3.07
223454_at	0.002622	2.17e-06	-10	5.37994	-2.29	CXCL16	C-X-C motif chemokine ligand 16
215262_at	0.002622	2.48e-06	9.89	5.33773	2.25
204580_at	0.002622	2.54e-06	-9.87	5.33188	-7.52	MMP12	matrix metallopeptidase 12
202134_s_at	0.002622	2.37e-06	-9.95	5.32116	-5.23	WWTR1	WW domain containing transcription regulator 1
208510_s_at	0.002622	2.27e-06	-10	5.30145	-4.56	PPARG	peroxisome proliferator activated receptor gamma
204575_s_at	0.002622	2.53e-06	-9.87	5.26869	-5.63	MMP19	matrix metallopeptidase 19
243894_at	0.002622	2.54e-06	-9.87	5.21527	-4.15	SLC41A2	solute carrier family 41 member 2
212157_at	0.002622	2.47e-06	-9.9	5.19568	-5.21	SDC2	syndecan 2
238873_at	0.002622	2.33e-06	9.97	5.19308	3.19	NPC1	NPC intracellular cholesterol transporter 1
1568574_x_at	0.003065	3.14e-06	-9.63	5.10647	-7.98	SPP1	secreted phosphoprotein 1
242931_at	0.002622	2.37e-06	-9.95	5.1012	-2.52
1560861_at	0.003046	3.01e-06	9.68	5.01894	3.29	THRA1/BTR	uncharacterized LOC105371807
211980_at	0.003245	3.5e-06	-9.51	4.97208	-5.83	COL4A1	collagen type IV alpha 1 chain
229490_s_at	0.003065	3.2e-06	-9.61	4.95904	-3.6
202087_s_at	0.003148	3.34e-06	-9.56	4.92476	-5.2	CTSL	cathepsin L
210512_s_at	0.003065	3.17e-06	-9.62	4.85997	-3.83	VEGFA	vascular endothelial growth factor A
201785_at	0.003425	3.85e-06	-9.41	4.84567	-6.71	RNASE1	ribonuclease A family member 1, pancreatic
1558786_at	0.003516	4.12e-06	9.34	4.83636	2.64	TSPAN3	tetraspanin 3
217996_at	0.003425	3.88e-06	-9.4	4.82954	-5.39	PHLDA1	pleckstrin homology like domain family A member 1
201325_s_at	0.003425	3.84e-06	-9.41	4.80833	-4.19	EMP1	epithelial membrane protein 1
201324_at	0.003516	4.11e-06	-9.34	4.76983	-5.64	EMP1	epithelial membrane protein 1
207850_at	0.003989	4.74e-06	-9.19	4.67278	-5.87	CXCL3	C-X-C motif chemokine ligand 3
202291_s_at	0.004153	5.12e-06	-9.11	4.63162	-6.91	MGP	matrix Gla protein
229569_at	0.004153	5.07e-06	9.12	4.54247	3.2
217999_s_at	0.004153	5.16e-06	-9.1	4.51486	-3.78	PHLDA1	pleckstrin homology like domain family A member 1
223723_at	0.004261	5.38e-06	-9.05	4.4934	-2.83	MELTF	melanotransferrin
202351_at	0.004484	5.74e-06	-8.99	4.43377	-3.18	ITGAV	integrin subunit alpha V
236646_at	0.004715	6.21e-06	-8.9	4.41307	-3.82	TMEM52B	transmembrane protein 52B
1559425_at	0.004715	6.13e-06	8.92	4.35071	2.43
209387_s_at	0.00482	6.77e-06	-8.81	4.34397	-5.01	TM4SF1	transmembrane 4 L six family member 1
243745_at	0.00482	6.79e-06	8.81	4.31751	2.43
218451_at	0.00482	6.62e-06	-8.84	4.30308	-3.44	CDCP1	CUB domain containing protein 1
219522_at	0.004771	6.46e-06	-8.86	4.29807	-2.63	FJX1	four jointed box 1
204438_at	0.004771	6.46e-06	-8.86	4.29171	-4.03	MRC1	mannose receptor, C type 1
1569482_at	0.005057	7.36e-06	8.73	4.27797	1.84	TNRC6C	trinucleotide repeat containing 6C
201842_s_at	0.00524	7.76e-06	-8.68	4.24465	-6.8	EFEMP1	EGF containing fibulin like extracellular matrix protein 1
231075_x_at	0.004839	6.9e-06	-8.8	4.19225	-2.94	ABI2	abl-interactor 2
204656_at	0.005057	7.4e-06	-8.72	4.14075	-2.42	SHB	SH2 domain containing adaptor protein B
201212_at	0.005443	8.52e-06	-8.58	4.11801	-5.59	LGMN	legumain
1555233_at	0.005443	8.8e-06	-8.55	4.1133	-5.7	RHOJ	ras homolog family member J
210809_s_at	0.005443	8.87e-06	-8.54	4.11205	-6.28	POSTN	periostin
241505_at	0.005443	8.59e-06	8.57	4.10492	2.93
212298_at	0.005443	8.93e-06	-8.54	4.09571	-5.08	NRP1	neuropilin 1
203868_s_at	0.005443	9.16e-06	-8.51	4.07263	-6.14	VCAM1	vascular cell adhesion molecule 1
222939_s_at	0.005443	9.05e-06	-8.52	4.05021	-5.04	SLC16A10	solute carrier family 16 member 10
217998_at	0.005443	8.22e-06	-8.62	4.04216	-3.57	PHLDA1	pleckstrin homology like domain family A member 1
212226_s_at	0.005483	9.53e-06	-8.47	4.02318	-4.81	PLPP3	phospholipid phosphatase 3
211573_x_at	0.005443	9.01e-06	-8.53	4.02098	-3.91	TGM2	transglutaminase 2
202628_s_at	0.005449	9.3e-06	-8.49	4.00629	-5.84	SERPINE1	serpin family E member 1
1553690_at	0.005443	9.13e-06	8.51	3.97979	2.25	SGO1	shugoshin 1
209210_s_at	0.005801	1.03e-05	-8.39	3.95254	-4.78	FERMT2	fermitin family member 2
202411_at	0.005449	9.37e-06	-8.49	3.94407	-3.61	IFI27	interferon alpha inducible protein 27
229844_at	0.005443	9.1e-06	8.52	3.92582	2.26	FOXP1	forkhead box P1
214560_at	0.005742	1.01e-05	-8.41	3.91775	-5.39	FPR3	formyl peptide receptor 3
215034_s_at	0.005925	1.13e-05	-8.3	3.8658	-4.98	TM4SF1	transmembrane 4 L six family member 1
1555778_a_at	0.005925	1.15e-05	-8.29	3.86222	-6.08	POSTN	periostin
213905_x_at	0.005925	1.14e-05	-8.29	3.85509	-5.61	BGN	biglycan
201215_at	0.005925	1.15e-05	-8.29	3.85238	-5.59	PLS3	plastin 3
208075_s_at	0.005925	1.14e-05	-8.29	3.83978	-4.53	CCL7	C-C motif chemokine ligand 7
212977_at	0.005925	1.08e-05	-8.35	3.83178	-4.73	ACKR3	atypical chemokine receptor 3
227278_at	0.005925	1.1e-05	-8.33	3.83036	-1.75	TAF13	TATA-box binding protein associated factor 13
208613_s_at	0.005925	1.1e-05	-8.33	3.82634	-3.3	FLNB	filamin B
209240_at	0.00614	1.2e-05	8.24	3.80651	1.94	OGT	O-linked N-acetylglucosamine (GlcNAc) transferase
201141_at	0.006206	1.25e-05	-8.21	3.75652	-6.85	GPNMB	glycoprotein nmb
234396_at	0.006249	1.27e-05	8.19	3.75481	1.6
219134_at	0.006397	1.32e-05	-8.15	3.71961	-4.91	ADGRL4	adhesion G protein-coupled receptor L4
231907_at	0.005925	1.14e-05	-8.29	3.70322	-2.08	ABL2	ABL proto-oncogene 2, non-receptor tyrosine kinase
206028_s_at	0.006191	1.22e-05	-8.23	3.69719	-3.61	MERTK	MER proto-oncogene, tyrosine kinase
236787_at	0.006206	1.25e-05	-8.21	3.6846	-2.86	LOC101928173	uncharacterized LOC101928173
220009_at	0.00636	1.3e-05	-8.16	3.64523	-2.55	LONRF3	LON peptidase N-terminal domain and ring finger 3
237148_at	0.006865	1.43e-05	8.07	3.6295	2.84
211003_x_at	0.00717	1.51e-05	-8.02	3.55565	-4.08	TGM2	transglutaminase 2
221019_s_at	0.00743	1.59e-05	-7.97	3.54537	-5.79	COLEC12	collectin subfamily member 12
214174_s_at	0.007409	1.57e-05	-7.98	3.48686	-3.24	PDLIM4	PDZ and LIM domain 4
201289_at	0.007965	1.76e-05	-7.88	3.44592	-5.98	CYR61	cysteine rich angiogenic inducer 61
227034_at	0.007695	1.66e-05	-7.93	3.44511	-3.07	SOWAHC	sosondowah ankyrin repeat domain family member C
242492_at	0.007981	1.78e-05	7.87	3.42541	1.44	CLNS1A	chloride nucleotide-sensitive channel 1A
1556471_at	0.007913	1.74e-05	7.89	3.42342	3.25	SCML4	sex comb on midleg-like 4 (Drosophila)
202856_s_at	0.007981	1.84e-05	-7.84	3.40707	-1.8	MIR6787///SLC16A3	microRNA 6787///solute carrier family 16 member 3
214026_s_at	0.007707	1.68e-05	-7.92	3.40121	-1.96	SPRED2	sprouty related EVH1 domain containing 2
209875_s_at	0.007981	1.84e-05	-7.84	3.38816	-7.41	SPP1	secreted phosphoprotein 1
204518_s_at	0.007981	1.81e-05	-7.85	3.38758	-3.61	PPIC	peptidylprolyl isomerase C
242239_at	0.008149	1.92e-05	7.8	3.36291	2.02	NSUN6	NOP2/Sun RNA methyltransferase family member 6
231387_at	0.007981	1.8e-05	-7.86	3.31629	-2.35	PXDC1	PX domain containing 1
209191_at	0.008149	1.94e-05	-7.79	3.30683	-3.73	TUBB6	tubulin beta 6 class V
218880_at	0.008149	1.93e-05	-7.79	3.30626	-2.24	FOSL2	FOS like 2, AP-1 transcription factor subunit
222320_at	0.008044	1.87e-05	7.82	3.29006	1.43
1555240_s_at	0.008231	2.01e-05	-7.75	3.28317	-2.92	GNG12	G protein subunit gamma 12
230101_at	0.008271	2.06e-05	-7.73	3.27719	-2.41	CXCL2	C-X-C motif chemokine ligand 2
211434_s_at	0.008151	1.95e-05	-7.78	3.26071	-3.08	CCRL2	C-C motif chemokine receptor like 2
218000_s_at	0.008231	2.03e-05	-7.74	3.25545	-3.7	PHLDA1	pleckstrin homology like domain family A member 1
1556462_a_at	0.008436	2.14e-05	7.7	3.25101	1.89
224799_at	0.008231	2.02e-05	-7.75	3.2464	-2.27	NDFIP2	Nedd4 family interacting protein 2
232521_at	0.008231	2e-05	7.76	3.23692	2.58	PCSK7	proprotein convertase subtilisin/kexin type 7
226034_at	0.008426	2.11e-05	-7.71	3.23382	-3.82	DUSP4	dual specificity phosphatase 4
243423_at	0.008504	2.2e-05	7.67	3.22273	2.98	TNIP1	TNFAIP3 interacting protein 1
212294_at	0.008504	2.21e-05	-7.67	3.21285	-3.95	GNG12	G protein subunit gamma 12
241206_at	0.008436	2.16e-05	7.69	3.18919	1.15
207433_at	0.008436	2.16e-05	-7.69	3.18175	-1.38	IL10	interleukin 10
209099_x_at	0.008521	2.23e-05	-7.66	3.14428	-3.18	JAG1	jagged 1
236379_at	0.008891	2.39e-05	7.59	3.13635	3.14
1563445_x_at	0.008891	2.38e-05	-7.6	3.11164	-3.01	CTSLP8	cathepsin L pseudogene 8
213522_s_at	0.009037	2.46e-05	-7.57	3.09601	-2.27	CSNK1D	casein kinase 1 delta
228274_at	0.008891	2.38e-05	-7.6	3.095	-1.94	SDSL	serine dehydratase like
222900_at	0.009037	2.47e-05	-7.57	3.08915	-4.18	NRIP3	nuclear receptor interacting protein 3
1557458_s_at	0.008891	2.38e-05	-7.6	3.08545	-3.13	SHB	SH2 domain containing adaptor protein B
225188_at	0.009037	2.5e-05	-7.56	3.07322	-3.87	RAPH1	Ras association (RalGDS/AF-6) and pleckstrin homology domains 1
1563473_at	0.009037	2.48e-05	7.56	3.07116	1.28
1558647_at	0.009636	2.71e-05	-7.48	3.01416	-3.95	SH3D19	SH3 domain containing 19
235982_at	0.009636	2.69e-05	7.49	3.01336	3.92	FCRL1	Fc receptor like 1
219558_at	0.009673	2.76e-05	-7.46	3.0112	-2.28	ATP13A3	ATPase 13A3
210925_at	0.009636	2.7e-05	7.48	3.00393	2.31	CIITA	class II major histocompatibility complex transactivator
231093_at	0.00981	2.82e-05	7.45	2.98968	3.86	FCRL3	Fc receptor like 3
212980_at	0.009663	2.74e-05	7.47	2.9865	1.85	AHSA2	AHA1, activator of heat shock 90kDa protein ATPase homolog 2 (yeast)
202237_at	0.009873	2.85e-05	-7.43	2.96714	-5.26	LOC101928916///NNMT	uncharacterized LOC101928916///nicotinamide N-methyltransferase
230130_at	0.009885	2.9e-05	-7.42	2.96325	-2.36	SLIT2	slit guidance ligand 2
206675_s_at	0.009885	2.89e-05	-7.42	2.96118	-2.85	SKIL	SKI-like proto-oncogene
230746_s_at	0.009885	2.91e-05	-7.42	2.95538	-3.42
203706_s_at	0.010039	2.97e-05	-7.4	2.93375	-1.86	FZD7	frizzled class receptor 7
1557835_at	0.010044	2.99e-05	7.39	2.91331	2.58
223798_at	0.01029	3.11e-05	-7.36	2.88444	-4.14	SLC41A2	solute carrier family 41 member 2
1566445_at	0.010344	3.14e-05	7.35	2.87913	3.71
207563_s_at	0.01029	3.09e-05	7.36	2.87376	1.74	OGT	O-linked N-acetylglucosamine (GlcNAc) transferase
217975_at	0.010447	3.21e-05	-7.33	2.86404	-4.79	TCEAL9	transcription elongation factor A like 9
209101_at	0.010556	3.26e-05	-7.31	2.84913	-6.31	CTGF	connective tissue growth factor
1562529_s_at	0.010793	3.36e-05	7.29	2.8224	1.85
231890_at	0.010434	3.19e-05	7.34	2.82029	2.74
205890_s_at	0.011101	3.5e-05	-7.25	2.77278	-3.37	UBD///GABBR1	ubiquitin D///gamma-aminobutyric acid type B receptor subunit 1
232931_at	0.011121	3.54e-05	7.24	2.76994	1.74	SNRNP200	small nuclear ribonucleoprotein U5 subunit 200
212171_x_at	0.01091	3.41e-05	-7.27	2.76105	-2.75	VEGFA	vascular endothelial growth factor A
214239_x_at	0.011101	3.51e-05	-7.25	2.75422	-3.15	PCGF2	polycomb group ring finger 2
225079_at	0.011203	3.63e-05	-7.22	2.74753	-2.92	EMP2	epithelial membrane protein 2
204015_s_at	0.011128	3.58e-05	-7.23	2.73964	-3.24	DUSP4	dual specificity phosphatase 4
1558135_at	0.011254	3.68e-05	7.21	2.73085	2.21	TAF11	TATA-box binding protein associated factor 11
207030_s_at	0.011298	3.73e-05	-7.2	2.71854	-3.73	CSRP2	cysteine and glycine rich protein 2
212353_at	0.011334	3.77e-05	-7.19	2.7096	-3.92	SULF1	sulfatase 1
228092_at	0.011128	3.58e-05	-7.23	2.70577	-2.26	CREM	cAMP responsive element modulator
242960_at	0.011254	3.67e-05	7.21	2.6971	2.64
210288_at	0.011298	3.74e-05	7.19	2.68568	2.64	KLRG1	killer cell lectin like receptor G1
208442_s_at	0.011543	3.9e-05	7.16	2.66636	2.01	ATM	ATM serine/threonine kinase
236220_at	0.011543	3.94e-05	-7.15	2.66472	-3.69	SLC16A10	solute carrier family 16 member 10
238656_at	0.011543	3.97e-05	7.14	2.65652	1.83	RAD50	RAD50 double strand break repair protein
213425_at	0.011543	4.06e-05	-7.12	2.63581	-2.26	WNT5A	Wnt family member 5A
224204_x_at	0.011543	4.02e-05	-7.13	2.6284	-2.47	ARNTL2	aryl hydrocarbon receptor nuclear translocator like 2
1554036_at	0.011543	4e-05	7.13	2.62705	2.74	ZBTB24	zinc finger and BTB domain containing 24
212266_s_at	0.011543	4.09e-05	7.12	2.61414	1.47	SRSF5	serine and arginine rich splicing factor 5
201489_at	0.011543	4.16e-05	-7.1	2.61352	-2.11	PPIF	peptidylprolyl isomerase F
1567303_at	0.011543	4.23e-05	7.09	2.59743	3.31
231183_s_at	0.011543	4.14e-05	-7.11	2.59474	-3.18	JAG1	jagged 1
201431_s_at	0.011543	4.24e-05	-7.08	2.59217	-4.18	DPYSL3	dihydropyrimidinase like 3
235660_at	0.011543	4.19e-05	7.09	2.59149	1.87	LOC103611081	uncharacterized LOC103611081
200879_s_at	0.011543	4.19e-05	-7.09	2.58533	-2.81	EPAS1	endothelial PAS domain protein 1
1559045_at	0.011543	4.15e-05	7.1	2.58477	1.32	LOC100128288	uncharacterized LOC100128288
201185_at	0.011543	4.22e-05	-7.09	2.58422	-3.54	HTRA1	HtrA serine peptidase 1
211379_x_at	0.011543	4.01e-05	-7.13	2.57586	-1.84	B3GALNT1	beta-1,3-N-acetylgalactosaminyltransferase 1 (globoside blood group)
219700_at	0.011558	4.27e-05	7.08	2.57487	2.97	PLXDC1	plexin domain containing 1
221897_at	0.011543	4.17e-05	7.1	2.57082	1.82	TRIM52	tripartite motif containing 52
231377_at	0.011543	4.16e-05	7.1	2.56622	2.27	CXorf65	chromosome X open reading frame 65
243366_s_at	0.011543	4.21e-05	7.09	2.56292	2.17	ITGA4	integrin subunit alpha 4
219915_s_at	0.011636	4.34e-05	-7.06	2.56215	-3.46	SLC16A10	solute carrier family 16 member 10
236480_at	0.011636	4.34e-05	-7.06	2.56114	-1.94	MIR210HG	MIR210 host gene
240008_at	0.012043	4.63e-05	7.01	2.5112	2.5
219213_at	0.01191	4.49e-05	-7.04	2.51036	-2.55	JAM2	junctional adhesion molecule 2
207719_x_at	0.01191	4.48e-05	-7.04	2.49545	-1.79	CEP170P1///CEP170	centrosomal protein 170 pseudogene 1///centrosomal protein 170
212923_s_at	0.012008	4.56e-05	-7.02	2.49483	-2.7	PXDC1	PX domain containing 1
205349_at	0.012008	4.57e-05	-7.02	2.49202	-2.24	GNA15	G protein subunit alpha 15
218815_s_at	0.012099	4.67e-05	-7	2.48621	-3.29	TMEM51	transmembrane protein 51
227178_at	0.012132	4.7e-05	6.99	2.4845	2.13	CELF2	CUGBP, Elav-like family member 2
212817_at	0.012015	4.59e-05	-7.02	2.4716	-1.75	DNAJB5	DnaJ heat shock protein family (Hsp40) member B5
228477_at	0.012313	4.8e-05	6.98	2.47136	1.33	ARGLU1	arginine and glutamate rich 1
200878_at	0.012423	4.86e-05	-6.97	2.44096	-3.58	EPAS1	endothelial PAS domain protein 1
222834_s_at	0.012637	5e-05	-6.94	2.43716	-3.97	GNG12	G protein subunit gamma 12
211106_at	0.012637	5e-05	6.94	2.43006	2.51	SUPT3H	SPT3 homolog, SAGA and STAGA complex component
1559401_a_at	0.012637	5.05e-05	6.93	2.42796	1.97
210858_x_at	0.012637	5.02e-05	6.94	2.42682	1.86	ATM	ATM serine/threonine kinase
201116_s_at	0.012637	5.08e-05	-6.93	2.42295	-3.63	CPE	carboxypeptidase E
202345_s_at	0.012637	5.09e-05	-6.93	2.42177	-3.89	FABP5	fatty acid binding protein 5
207978_s_at	0.012744	5.17e-05	-6.91	2.40497	-4.15	NR4A3	nuclear receptor subfamily 4 group A member 3
201430_s_at	0.012939	5.28e-05	-6.9	2.38561	-2.98	DPYSL3	dihydropyrimidinase like 3
1554520_at	0.012693	5.13e-05	6.92	2.38312	2.21	LOC283861	uncharacterized LOC283861
226955_at	0.013157	5.39e-05	-6.88	2.36565	-3.64	AFAP1L1	actin filament associated protein 1 like 1
207453_s_at	0.013301	5.47e-05	-6.86	2.32675	-2.65	DNAJB5	DnaJ heat shock protein family (Hsp40) member B5
226950_at	0.013715	5.67e-05	-6.84	2.30422	-4.18	ACVRL1	activin A receptor like type 1
1569940_at	0.01377	5.72e-05	6.83	2.29986	1.85	SLC6A16	solute carrier family 6 member 16
208789_at	0.014015	5.9e-05	-6.8	2.27918	-4.37	PTRF	polymerase I and transcript release factor
210510_s_at	0.014136	5.99e-05	-6.79	2.26254	-4.11	NRP1	neuropilin 1
1569225_a_at	0.014136	6.02e-05	6.78	2.25967	4.34	SCML4	sex comb on midleg-like 4 (Drosophila)
204014_at	0.014136	6.08e-05	-6.78	2.24865	-3.95	DUSP4	dual specificity phosphatase 4
225186_at	0.014136	6.1e-05	-6.77	2.2451	-2.9	RAPH1	Ras association (RalGDS/AF-6) and pleckstrin homology domains 1
210895_s_at	0.014136	6.08e-05	-6.78	2.24415	-1.74	CD86	CD86 molecule
216268_s_at	0.014136	6.05e-05	-6.78	2.23598	-3.22	JAG1	jagged 1
204440_at	0.014169	6.14e-05	-6.77	2.22292	-3.48	CD83	CD83 molecule
228549_at	0.014355	6.25e-05	6.75	2.19018	1.76
225171_at	0.01457	6.52e-05	-6.72	2.18189	-2.35	ARHGAP18	Rho GTPase activating protein 18
215105_at	0.01457	6.42e-05	6.73	2.18107	2.13	N4BP2L2-IT2	N4BPL2 intronic transcript 2
203666_at	0.01457	6.53e-05	-6.72	2.18096	-3.73	CXCL12	C-X-C motif chemokine ligand 12
239544_at	0.013875	5.81e-05	6.81	2.17985	0.923
243968_x_at	0.01457	6.5e-05	6.72	2.1787	3.49	FCRL1	Fc receptor like 1
201169_s_at	0.01457	6.48e-05	-6.72	2.17295	-2.75	BHLHE40	basic helix-loop-helix family member e40
227113_at	0.01457	6.53e-05	6.72	2.16809	2.26	ADHFE1	alcohol dehydrogenase, iron containing 1
204032_at	0.01457	6.46e-05	-6.73	2.16748	-2.2	BCAR3	breast cancer anti-estrogen resistance 3
212096_s_at	0.014727	6.63e-05	-6.7	2.16706	-3.76	MTUS1	microtubule associated tumor suppressor 1
202132_at	0.014745	6.66e-05	-6.7	2.16114	-4.18	WWTR1	WW domain containing transcription regulator 1
229242_at	0.014766	6.72e-05	-6.69	2.15057	-2.93	TNFSF15	tumor necrosis factor superfamily member 15
209098_s_at	0.014808	6.77e-05	-6.69	2.14463	-3.18	JAG1	jagged 1
209149_s_at	0.014766	6.7e-05	-6.69	2.12439	-1.67	TM9SF1	transmembrane 9 superfamily member 1
229111_at	0.014921	6.85e-05	6.68	2.11188	2.18
1566166_at	0.013875	5.81e-05	6.81	2.10425	1.21
202479_s_at	0.01542	7.14e-05	6.64	2.07989	3.01	TRIB2	tribbles pseudokinase 2
227998_at	0.015653	7.34e-05	-6.62	2.06735	-3.01	S100A16	S100 calcium binding protein A16
203650_at	0.015653	7.39e-05	-6.61	2.05817	-3.69	PROCR	protein C receptor
226000_at	0.015653	7.37e-05	-6.62	2.05487	-3.07	CTTNBP2NL	CTTNBP2 N-terminal like
212067_s_at	0.015653	7.38e-05	-6.61	2.04991	-1.76	C1R	complement C1r subcomponent
203665_at	0.015727	7.5e-05	-6.6	2.04812	-3.23	HMOX1	heme oxygenase 1
212724_at	0.015727	7.49e-05	-6.6	2.04766	-3.8	RND3	Rho family GTPase 3
229787_s_at	0.015727	7.51e-05	6.6	2.04715	1.79	OGT	O-linked N-acetylglucosamine (GlcNAc) transferase
223019_at	0.015653	7.33e-05	-6.62	2.04708	-1.64	FAM129B	family with sequence similarity 129 member B
212672_at	0.015843	7.59e-05	6.59	2.0358	1.74	ATM	ATM serine/threonine kinase
1555997_s_at	0.015351	7.08e-05	-6.65	2.03	-2.42	IGFBP5	insulin like growth factor binding protein 5
1557915_s_at	0.015914	7.71e-05	-6.58	2.01729	-1.91	GSTO1	glutathione S-transferase omega 1
241792_x_at	0.015914	7.71e-05	6.58	1.99822	1.82	LUC7L3	LUC7 like 3 pre-mRNA splicing factor
1562682_at	0.016171	7.93e-05	6.56	1.99501	1.81	RORA-AS1	RORA antisense RNA 1
210743_s_at	0.015942	7.77e-05	6.57	1.99107	1.68	CDC14A	cell division cycle 14A
240572_s_at	0.015942	7.79e-05	6.57	1.98822	1.93	LOC374443	C-type lectin domain family 2 member D pseudogene
1559449_a_at	0.015914	7.7e-05	6.58	1.96143	1.17	ZNF254	zinc finger protein 254
226701_at	0.016649	8.19e-05	-6.53	1.96134	-3.37	GJA5	gap junction protein alpha 5
213653_at	0.01668	8.24e-05	6.52	1.9471	2.26	METTL3	methyltransferase like 3
209621_s_at	0.016871	8.39e-05	-6.51	1.93642	-2.45	PDLIM3	PDZ and LIM domain 3
1553220_at	0.016871	8.39e-05	6.51	1.93306	1.96	FAM117B	family with sequence similarity 117 member B
234474_x_at	0.017002	8.49e-05	6.5	1.91282	2.18	IL6ST	interleukin 6 signal transducer
205680_at	0.017287	8.66e-05	-6.48	1.91006	-2.33	MMP10	matrix metallopeptidase 10
1557270_at	0.017303	8.7e-05	6.48	1.90467	2.55
203187_at	0.01741	8.82e-05	-6.47	1.8868	-2.51	DOCK1	dedicator of cytokinesis 1
227954_at	0.01741	8.82e-05	-6.47	1.88674	-2.01	ITPRIPL2	inositol 1,4,5-trisphosphate receptor interacting protein like 2
222033_s_at	0.017491	8.93e-05	-6.46	1.88147	-3.76	FLT1	fms related tyrosine kinase 1
202638_s_at	0.017428	8.86e-05	-6.46	1.87801	-2.85	ICAM1	intercellular adhesion molecule 1
241791_at	0.017541	8.98e-05	6.45	1.87434	2.39	TTN	titin
240088_at	0.017662	9.14e-05	6.44	1.85722	1.85	PDE5A	phosphodiesterase 5A
235030_at	0.017662	9.17e-05	6.44	1.85305	1.96	NXPE3	neurexophilin and PC-esterase domain family member 3
1559190_s_at	0.017662	9.17e-05	6.44	1.85288	3.25	RDH13	retinol dehydrogenase 13
36711_at	0.017707	9.23e-05	-6.43	1.84792	-2.73	MAFF	MAF bZIP transcription factor F
243509_at	0.017753	9.32e-05	6.42	1.83926	3.6
228426_at	0.017753	9.33e-05	6.42	1.83785	3.18	CLEC2D	C-type lectin domain family 2 member D
241962_at	0.017774	9.4e-05	6.42	1.8309	2.28	NT5DC1	5'-nucleotidase domain containing 1
230148_at	0.017753	9.35e-05	6.42	1.82776	2.4	AHSA2	AHA1, activator of heat shock 90kDa protein ATPase homolog 2 (yeast)
235217_at	0.017943	9.52e-05	6.41	1.80815	2.11	LINC01004	long intergenic non-protein coding RNA 1004
239829_at	0.018002	9.61e-05	6.4	1.80242	2.16
205367_at	0.018002	9.59e-05	-6.4	1.8022	-1.94	SH2B2	SH2B adaptor protein 2
201096_s_at	0.018101	9.7e-05	-6.39	1.79792	-1.25	ARF4	ADP ribosylation factor 4
1558712_at	0.018437	9.91e-05	6.37	1.75001	1.55	TMEM134	transmembrane protein 134
225189_s_at	0.01929	0.000104	-6.33	1.73215	-3.07	RAPH1	Ras association (RalGDS/AF-6) and pleckstrin homology domains 1
214175_x_at	0.01929	0.000104	-6.33	1.73098	-2.57	PDLIM4	PDZ and LIM domain 4
1554623_x_at	0.017662	9.09e-05	6.44	1.70475	0.973	DGKE	diacylglycerol kinase epsilon
1556496_a_at	0.019924	0.000109	6.3	1.69287	2.12
1556639_at	0.019427	0.000106	6.32	1.68809	2.06	LOC100996455	uncharacterized LOC100996455
1554037_a_at	0.020015	0.00011	6.29	1.68093	1.93	ZBTB24	zinc finger and BTB domain containing 24
201976_s_at	0.020025	0.00011	-6.29	1.6795	-3.51	MYO10	myosin X
239371_at	0.020178	0.000112	6.28	1.66257	1.43
201261_x_at	0.020178	0.000112	-6.28	1.65768	-4.75	BGN	biglycan
219751_at	0.020446	0.000114	6.26	1.63872	1.8	SETD6	SET domain containing 6
229707_at	0.020621	0.000116	6.25	1.63399	2.38	ZNF606	zinc finger protein 606
1552862_at	0.020621	0.000116	6.25	1.63234	1.97	RUSC1-AS1	RUSC1 antisense RNA 1
1565818_s_at	0.020621	0.000116	6.25	1.62805	1.37	IKZF1	IKAROS family zinc finger 1
1554519_at	0.020738	0.000118	-6.23	1.6108	-2.4	CD80	CD80 molecule
202478_at	0.020738	0.000119	6.23	1.60522	3.11	TRIB2	tribbles pseudokinase 2
228158_at	0.020772	0.000119	-6.22	1.60029	-1.92	LOC100996735///LOC100996732///LOC654342///LOC645166	uncharacterized LOC100996735///uncharacterized LOC100996732///lymphocyte-specific protein 1 pseudogene///lymphocyte-specific protein 1 pseudogene
1558372_at	0.020738	0.000117	6.24	1.59937	1.75	CNOT7	CCR4-NOT transcription complex subunit 7
242003_at	0.020738	0.000117	6.24	1.59112	1.75	ERICH1	glutamate rich 1
212297_at	0.020738	0.000119	-6.23	1.58431	-1.84	ATP13A3	ATPase 13A3
235369_at	0.02113	0.000122	6.21	1.57688	1.75	C14orf28	chromosome 14 open reading frame 28
32128_at	0.020738	0.000118	-6.23	1.57047	-5.71	CCL18	C-C motif chemokine ligand 18
201348_at	0.021509	0.000125	-6.19	1.56172	-2.82	GPX3	glutathione peroxidase 3
218067_s_at	0.021254	0.000123	6.2	1.55953	1.21	ARGLU1	arginine and glutamate rich 1
230186_at	0.020015	0.00011	-6.29	1.54443	-1.16	TMEM136	transmembrane protein 136
209696_at	0.021805	0.000127	-6.18	1.54421	-2.42	FBP1	fructose-bisphosphatase 1
226697_at	0.021986	0.000129	-6.16	1.52999	-2.97	FAM114A1	family with sequence similarity 114 member A1
212225_at	0.021986	0.000129	6.16	1.52825	3.79	EIF1	eukaryotic translation initiation factor 1
203395_s_at	0.021986	0.000128	-6.17	1.52734	-1.88	HES1	hes family bHLH transcription factor 1
231083_at	0.022006	0.00013	-6.16	1.52463	-2.81	ETV5	ETS variant 5
243500_at	0.022573	0.000133	6.14	1.49248	2.49
234759_at	0.022936	0.000136	6.12	1.47534	1.95	LOC100287497	septin 7 pseudogene
1567304_at	0.0231	0.000138	6.11	1.46639	3.11
208797_s_at	0.023168	0.000139	6.1	1.45846	2.01	GOLGA8A	golgin A8 family member A
207861_at	0.023168	0.000139	-6.1	1.45455	-3.49	CCL22	C-C motif chemokine ligand 22
212095_s_at	0.023474	0.000142	-6.09	1.43554	-3.31	MTUS1	microtubule associated tumor suppressor 1
205542_at	0.023498	0.000142	-6.09	1.43089	-2.1	STEAP1	six transmembrane epithelial antigen of the prostate 1
1552583_s_at	0.023095	0.000137	6.11	1.43088	1.82	ABCC13	ATP binding cassette subfamily C member 13 (pseudogene)
203927_at	0.023582	0.000143	-6.08	1.42299	-1.7	NFKBIE	NFKB inhibitor epsilon
230102_at	0.024055	0.000147	-6.06	1.40302	-2.76	ETV5	ETS variant 5
227780_s_at	0.024055	0.000147	-6.06	1.38978	-4.18	ECSCR	endothelial cell surface expressed chemotaxis and apoptosis regulator
229538_s_at	0.024108	0.000149	-6.05	1.38565	-2.83	IQGAP3	IQ motif containing GTPase activating protein 3
1560172_at	0.024055	0.000147	6.06	1.3797	1.71	INTS10	integrator complex subunit 10
224657_at	0.024108	0.000151	-6.04	1.37791	-4.54	ERRFI1	ERBB receptor feedback inhibitor 1
203510_at	0.024108	0.00015	-6.05	1.37472	-2.18	MET	MET proto-oncogene, receptor tyrosine kinase
218368_s_at	0.024133	0.000151	-6.04	1.37427	-1.78	TNFRSF12A	TNF receptor superfamily member 12A
206828_at	0.024158	0.000152	6.03	1.36302	3.29	TXK	TXK tyrosine kinase
205099_s_at	0.024319	0.000155	-6.02	1.35033	-1.57	CCR1	C-C motif chemokine receptor 1
207069_s_at	0.024245	0.000153	-6.03	1.34751	-2.18	SMAD6	SMAD family member 6
1561004_at	0.024073	0.000148	6.06	1.34713	2.53	PRKCQ-AS1	PRKCQ antisense RNA 1
243602_at	0.024108	0.00015	6.04	1.34582	2.45	MGC40069	uncharacterized protein MGC40069
1557632_at	0.024436	0.000156	6.01	1.34514	1.95
202380_s_at	0.024471	0.000158	6.01	1.33668	1.92	NKTR	natural killer cell triggering receptor
213475_s_at	0.024319	0.000155	6.02	1.33419	1.69	ITGAL	integrin subunit alpha L
1559993_at	0.024158	0.000152	6.03	1.33061	1.84	SFXN3	sideroflexin 3
223551_at	0.024601	0.000159	-6	1.32824	-3	PKIB	protein kinase (cAMP-dependent, catalytic) inhibitor beta
205990_s_at	0.024309	0.000154	-6.02	1.31988	-2.8	WNT5A	Wnt family member 5A
238996_x_at	0.024736	0.000162	-5.98	1.31249	-1.44	ALDOA	aldolase, fructose-bisphosphate A
228586_at	0.024736	0.000163	-5.98	1.30883	-3.1
236165_at	0.024736	0.000162	5.98	1.3083	2.45	MSL3	male-specific lethal 3 homolog (Drosophila)
201427_s_at	0.024736	0.00016	-5.99	1.30764	-4.87	SEPP1	selenoprotein P, plasma, 1
209781_s_at	0.024736	0.000163	-5.98	1.30657	-1.4	KHDRBS3	KH RNA binding domain containing, signal transduction associated 3
234969_s_at	0.024468	0.000157	6.01	1.30604	1.38	EPC1	enhancer of polycomb homolog 1
209959_at	0.024736	0.000163	-5.98	1.29545	-4.31	NR4A3	nuclear receptor subfamily 4 group A member 3
1563136_at	0.023168	0.000139	6.1	1.27304	0.887
231218_at	0.024981	0.000165	5.97	1.27066	1.68
232794_at	0.025227	0.00017	5.95	1.26362	1.83	LOC153682	uncharacterized LOC153682
219265_at	0.025227	0.00017	-5.95	1.26236	-1.94	MOB3B	MOB kinase activator 3B
219890_at	0.025227	0.000172	-5.94	1.25633	-3.61	CLEC5A	C-type lectin domain family 5 member A
202619_s_at	0.025227	0.00017	-5.95	1.25521	-4.47	PLOD2	procollagen-lysine,2-oxoglutarate 5-dioxygenase 2
225341_at	0.025227	0.000172	5.94	1.25482	2.11	MTERF2	mitochondrial transcription termination factor 2
1558987_at	0.025227	0.000169	5.95	1.25294	2.12
202598_at	0.025227	0.000172	-5.94	1.2528	-2.34	S100A13	S100 calcium binding protein A13
212765_at	0.025227	0.000173	-5.94	1.25164	-3.03	CAMSAP2	calmodulin regulated spectrin associated protein family member 2
244125_at	0.024108	0.000151	6.04	1.24529	1.61
236668_at	0.025273	0.000174	5.93	1.24232	2.3	LOC101926967	uncharacterized LOC101926967
209568_s_at	0.025273	0.000175	-5.92	1.23664	-3.09	RGL1	ral guanine nucleotide dissociation stimulator like 1
209536_s_at	0.025273	0.000176	-5.92	1.2362	-1.85	EHD4	EH domain containing 4
230526_at	0.025273	0.000176	5.92	1.2313	1.81	TNRC6C-AS1	TNRC6C antisense RNA 1
235561_at	0.025227	0.000172	5.94	1.23106	1.85	TXNL1	thioredoxin like 1
243206_at	0.025227	0.00017	5.95	1.22889	1.78	CEP95	centrosomal protein 95
210513_s_at	0.025273	0.000177	-5.92	1.2283	-3.15	VEGFA	vascular endothelial growth factor A
203349_s_at	0.025273	0.000176	-5.92	1.22498	-2.55	ETV5	ETS variant 5
230710_at	0.025294	0.000178	-5.91	1.22282	-2.19	MIR210HG	MIR210 host gene
242208_at	0.025294	0.000178	5.91	1.22232	2.09	ZNF37BP	zinc finger protein 37B, pseudogene
232262_at	0.025227	0.000171	5.94	1.2201	1.9	PIGL	phosphatidylinositol glycan anchor biosynthesis class L
229820_at	0.025273	0.000177	5.92	1.21945	1.4	LINC00969	long intergenic non-protein coding RNA 969
215321_at	0.025227	0.000171	5.94	1.21625	2.19	RUNDC3B	RUN domain containing 3B
222402_at	0.025395	0.000179	-5.91	1.21609	-1.52	POMP	proteasome maturation protein
214038_at	0.025227	0.00017	-5.94	1.2133	-1.89	CCL8	C-C motif chemokine ligand 8
223767_at	0.025457	0.00018	-5.9	1.21048	-1.85	GPR84	G protein-coupled receptor 84
244780_at	0.024108	0.000149	6.05	1.20503	1.74	SGPP2	sphingosine-1-phosphate phosphatase 2
203380_x_at	0.024736	0.000162	5.99	1.19299	1.13	SRSF5	serine and arginine rich splicing factor 5
1556472_s_at	0.025946	0.000185	5.88	1.18841	2.86	SCML4	sex comb on midleg-like 4 (Drosophila)
215013_s_at	0.026015	0.000187	5.87	1.17391	2.52	USP34	ubiquitin specific peptidase 34
204657_s_at	0.02623	0.00019	-5.86	1.16121	-2.54	SHB	SH2 domain containing adaptor protein B
201809_s_at	0.026246	0.000191	-5.86	1.15813	-2.7	ENG	endoglin
205499_at	0.02623	0.00019	-5.86	1.15615	-2.73	SRPX2	sushi repeat containing protein, X-linked 2
1559369_at	0.026015	0.000187	5.87	1.15002	2.13	TRAPPC13	trafficking protein particle complex 13
38037_at	0.026322	0.000192	-5.85	1.14994	-3.63	HBEGF	heparin binding EGF like growth factor
221264_s_at	0.02639	0.000193	5.85	1.14778	1.47	TARDBP	TAR DNA binding protein
211981_at	0.026015	0.000187	-5.87	1.14768	-4.38	COL4A1	collagen type IV alpha 1 chain
227792_at	0.026632	0.000196	-5.84	1.12706	-1.69	ITPRIPL2	inositol 1,4,5-trisphosphate receptor interacting protein like 2
227353_at	0.026632	0.000195	5.84	1.12613	2.27	TMC8	transmembrane channel like 8
217419_x_at	0.026632	0.000196	-5.84	1.12283	-1.59	AGRN	agrin
211207_s_at	0.026632	0.000196	5.84	1.12207	2.96	ACSL6	acyl-CoA synthetase long-chain family member 6
217531_at	0.025227	0.000173	5.93	1.12139	1.71
216753_at	0.025227	0.000173	5.93	1.11719	1.83
200984_s_at	0.026942	0.0002	-5.82	1.10375	-2.86	CD59	CD59 molecule
221919_at	0.027312	0.000205	5.8	1.08819	1.71	HNRNPA1	heterogeneous nuclear ribonucleoprotein A1
242673_at	0.027312	0.000206	5.8	1.08175	2.08
1563571_at	0.027312	0.000207	5.8	1.08052	2.31	CTBP1-AS	CTBP1 antisense RNA
212746_s_at	0.027356	0.000208	-5.79	1.07244	-1.6	CEP170P1///CEP170	centrosomal protein 170 pseudogene 1///centrosomal protein 170
205462_s_at	0.027356	0.000209	-5.79	1.07163	-1.73	HPCAL1	hippocalcin like 1
207543_s_at	0.027312	0.000207	-5.79	1.06836	-2.33	P4HA1	prolyl 4-hydroxylase subunit alpha 1
233198_at	0.026904	0.000199	5.83	1.05929	1.42	GOLGA2P5	golgin A2 pseudogene 5
203580_s_at	0.027835	0.000213	5.77	1.0509	1.99	SLC7A6	solute carrier family 7 member 6
205966_at	0.027279	0.000204	-5.81	1.04246	-1.13	TAF13	TATA-box binding protein associated factor 13
206007_at	0.025821	0.000183	5.89	1.03587	1.92	PRG4	proteoglycan 4
210948_s_at	0.028111	0.000216	5.76	1.03419	3.31	LEF1	lymphoid enhancer binding factor 1
216050_at	0.025998	0.000186	5.88	1.0313	1.75
215485_s_at	0.028243	0.000218	-5.76	1.03092	-2.81	ICAM1	intercellular adhesion molecule 1
239803_at	0.027616	0.000211	5.78	1.02999	1.95
213895_at	0.026916	0.000199	-5.82	1.02823	-2.25	EMP1	epithelial membrane protein 1
1563674_at	0.028147	0.000217	5.76	1.02647	3.46	FCRL2	Fc receptor like 2
214163_at	0.025998	0.000186	5.88	1.00923	1.81	HSPB11	heat shock protein family B (small) member 11
244416_at	0.028827	0.000225	5.73	1.00219	1.97	TTC17	tetratricopeptide repeat domain 17
200986_at	0.028827	0.000225	-5.73	1.0003	-2.51	SERPING1	serpin family G member 1
209170_s_at	0.028827	0.000225	5.73	0.99778	2.29	GPM6B	glycoprotein M6B
201170_s_at	0.028768	0.000223	-5.74	0.99752	-2.29	BHLHE40	basic helix-loop-helix family member e40
208498_s_at	0.028917	0.000229	5.72	0.98245	2	ACTG1P4///AMY2B///AMY2A///AMY1C///AMY1B///AMY1A	actin gamma 1 pseudogene 4///amylase, alpha 2B (pancreatic)///amylase, alpha 2A (pancreatic)///amylase, alpha 1C (salivary)///amylase, alpha 1B (salivary)///amylase, alpha 1A (salivary)
1561759_at	0.028856	0.000226	5.73	0.98206	2.7	LOC645513	septin 7 pseudogene
212909_at	0.028856	0.000226	-5.73	0.97482	-1.18	LYPD1	LY6/PLAUR domain containing 1
213650_at	0.028971	0.000232	5.71	0.97271	1.41	LOC101930583///GOLGA8B///GOLGA8A	uncharacterized LOC101930583///golgin A8 family member B///golgin A8 family member A
226099_at	0.028917	0.000228	-5.72	0.97093	-2.74	ELL2	elongation factor for RNA polymerase II 2
208712_at	0.028919	0.00023	-5.72	0.96484	-3.01	CCND1	cyclin D1
242566_at	0.028917	0.000229	-5.72	0.95858	-1.13	VASH1	vasohibin 1
201101_s_at	0.028827	0.000224	5.74	0.95498	1.04	BCLAF1	BCL2 associated transcription factor 1
225258_at	0.029124	0.000235	-5.7	0.94871	-3.33	FBLIM1	filamin binding LIM protein 1
1556043_a_at	0.029202	0.000238	5.69	0.94577	2.4	TTN-AS1	TTN antisense RNA 1
227663_at	0.029202	0.000238	5.69	0.94448	1.76
1560752_at	0.029124	0.000235	5.7	0.93819	1.79	FBXW2	F-box and WD repeat domain containing 2
203821_at	0.029202	0.000237	-5.69	0.93702	-3.6	HBEGF	heparin binding EGF like growth factor
223722_at	0.027312	0.000207	-5.8	0.93307	-1.22	DNAJC12	DnaJ heat shock protein family (Hsp40) member C12
200685_at	0.029328	0.000242	5.68	0.92715	2.05	SRSF11	serine and arginine rich splicing factor 11
1554795_a_at	0.027021	0.000201	-5.82	0.92619	-0.892	FBLIM1	filamin binding LIM protein 1
237334_at	0.029328	0.000243	5.67	0.9242	2.43	SFXN2	sideroflexin 2
1556567_at	0.029347	0.000245	5.67	0.92193	1.67	NAP1L4	nucleosome assembly protein 1 like 4
226570_at	0.029328	0.000244	-5.67	0.92023	-2.13	ATP1B3	ATPase Na+/K+ transporting subunit beta 3
1557166_at	0.029328	0.00024	5.68	0.91274	1.46	PDCD4	programmed cell death 4 (neoplastic transformation inhibitor)
239317_at	0.028919	0.000231	5.71	0.91167	1.38
218854_at	0.028917	0.000229	-5.72	0.90753	-1.22	DSE	dermatan sulfate epimerase
1555884_at	0.029328	0.000241	5.68	0.90389	2.82	PSMD6	proteasome 26S subunit, non-ATPase 6
217482_at	0.029347	0.000249	5.66	0.90296	1.88
211913_s_at	0.029347	0.000247	-5.66	0.89886	-3.57	MERTK	MER proto-oncogene, tyrosine kinase
228339_at	0.029328	0.000241	-5.68	0.89487	-4.65	ECSCR	endothelial cell surface expressed chemotaxis and apoptosis regulator
1553369_at	0.029347	0.000247	5.66	0.89118	2.84	FAM129C	family with sequence similarity 129 member C
203439_s_at	0.029347	0.000249	-5.66	0.89066	-2.85	STC2	stanniocalcin 2
213793_s_at	0.029347	0.000248	-5.66	0.88856	-1.85	HOMER1	homer scaffolding protein 1
239731_at	0.028917	0.00023	5.72	0.88764	1.41
1564155_x_at	0.02952	0.000252	5.65	0.88065	2.84
238880_at	0.029671	0.000255	5.64	0.88005	1.57	GTF3A	general transcription factor IIIA
205255_x_at	0.02952	0.000253	5.65	0.87041	1.5	TCF7	transcription factor 7 (T-cell specific, HMG-box)
212458_at	0.029818	0.000257	-5.63	0.86945	-2.22	SPRED2	sprouty related EVH1 domain containing 2
238362_at	0.029818	0.000257	5.63	0.86809	2.02
205686_s_at	0.029818	0.000258	-5.63	0.86725	-1.88	CD86	CD86 molecule
214390_s_at	0.029818	0.00026	-5.62	0.86288	-2.85	BCAT1	branched chain amino acid transaminase 1
238309_x_at	0.029328	0.000243	5.68	0.8618	2.42
202620_s_at	0.029347	0.000246	-5.66	0.86168	-5.39	PLOD2	procollagen-lysine,2-oxoglutarate 5-dioxygenase 2
220658_s_at	0.029202	0.000237	-5.69	0.85656	-2.31	ARNTL2	aryl hydrocarbon receptor nuclear translocator like 2
214539_at	0.029347	0.000249	5.66	0.85631	2.07	SERPINB10	serpin family B member 10
219257_s_at	0.029818	0.000262	-5.62	0.85439	-2.38	SPHK1	sphingosine kinase 1
210692_s_at	0.029818	0.000261	-5.62	0.85367	-3.17	SLC43A3	solute carrier family 43 member 3
217875_s_at	0.029818	0.000262	-5.62	0.85099	-1.33	PMEPA1	prostate transmembrane protein, androgen induced 1
212755_at	0.029818	0.000261	5.62	0.84538	1.51	MON2	MON2 homolog, regulator of endosome-to-Golgi trafficking
225681_at	0.029818	0.000261	-5.62	0.84223	-3.78	CTHRC1	collagen triple helix repeat containing 1
208195_at	0.029347	0.000249	5.66	0.84165	1.68	TTN	titin
231120_x_at	0.027312	0.000207	-5.8	0.8373	-1.33	PKIB	protein kinase (cAMP-dependent, catalytic) inhibitor beta
213988_s_at	0.029064	0.000233	-5.71	0.83673	-1.1	SAT1	spermidine/spermine N1-acetyltransferase 1
207186_s_at	0.029818	0.000259	5.63	0.83625	1.19	BPTF	bromodomain PHD finger transcription factor
202733_at	0.029818	0.00026	-5.62	0.83386	-3.07	LOC101927705///P4HA2	uncharacterized LOC101927705///prolyl 4-hydroxylase subunit alpha 2
222040_at	0.030125	0.000268	5.6	0.83327	3.08	HNRNPA1	heterogeneous nuclear ribonucleoprotein A1
1557836_at	0.027039	0.000202	5.82	0.82687	0.968	ELMOD2	ELMO domain containing 2
234013_at	0.030125	0.000267	5.61	0.82579	2.76	YME1L1	YME1 like 1 ATPase
218678_at	0.02952	0.000253	-5.65	0.82451	-3.14	NES	nestin
203569_s_at	0.029966	0.000264	5.61	0.82386	1.7	OFD1	OFD1, centriole and centriolar satellite protein
239797_at	0.030164	0.000271	5.59	0.82372	2.58
205193_at	0.030164	0.000272	-5.59	0.82216	-2.32	MAFF	MAF bZIP transcription factor F
210287_s_at	0.029347	0.000246	-5.67	0.81746	-1.85	FLT1	fms related tyrosine kinase 1
222570_at	0.030125	0.000269	-5.6	0.81697	-2.74	NCS1	neuronal calcium sensor 1
214212_x_at	0.030164	0.000272	-5.59	0.81394	-2.75	FERMT2	fermitin family member 2
221371_at	0.029397	0.00025	-5.65	0.81229	-1.34	TNFSF18	tumor necrosis factor superfamily member 18
213416_at	0.030125	0.000269	5.6	0.80887	1.68	ITGA4	integrin subunit alpha 4
1568783_at	0.030125	0.000267	5.6	0.80878	1.83	SREK1	splicing regulatory glutamic acid and lysine rich protein 1
206965_at	0.029328	0.000243	5.67	0.80605	1.71	KLF12	Kruppel like factor 12
237803_x_at	0.029179	0.000236	5.7	0.79824	1.9
230258_at	0.030125	0.000267	-5.6	0.78979	-1.63	GLIS3	GLIS family zinc finger 3
203940_s_at	0.030643	0.000281	-5.57	0.78973	-1.67	VASH1	vasohibin 1
227384_s_at	0.030643	0.00028	5.57	0.78837	1.67	LOC727820	uncharacterized LOC727820
1558938_at	0.030643	0.000283	5.56	0.7852	1.52
203313_s_at	0.030643	0.000284	-5.56	0.77743	-2.1	TGIF1	TGFB induced factor homeobox 1
242281_at	0.030643	0.000286	-5.55	0.77292	-2.09	GLUL	glutamate-ammonia ligase
212681_at	0.030643	0.000286	-5.55	0.77186	-2.32	EPB41L3	erythrocyte membrane protein band 4.1 like 3
224202_at	0.030643	0.000283	5.56	0.77143	1.92	SUFU	SUFU negative regulator of hedgehog signaling
203128_at	0.030643	0.00028	5.57	0.77141	1.6	SPTLC2	serine palmitoyltransferase long chain base subunit 2
229074_at	0.030643	0.000287	-5.55	0.76773	-2.35	EHD4	EH domain containing 4
200770_s_at	0.030643	0.000287	-5.55	0.76669	-3.19	LAMC1	laminin subunit gamma 1
235961_at	0.029818	0.000261	-5.62	0.76413	-1.25	GPR161	G protein-coupled receptor 161
214866_at	0.030643	0.000289	-5.55	0.75567	-2.85	PLAUR	plasminogen activator, urokinase receptor
231227_at	0.030164	0.000273	-5.59	0.74272	-2.1
226834_at	0.030643	0.000288	-5.55	0.73806	-3.75	CLMP	CXADR like membrane protein
218541_s_at	0.030632	0.000277	-5.58	0.73637	-4.9	C8orf4	chromosome 8 open reading frame 4
212097_at	0.030643	0.000284	-5.56	0.7293	-4.67	CAV1	caveolin 1
240163_at	0.030643	0.000285	5.55	0.72793	1.09	RORA-AS1	RORA antisense RNA 1
201505_at	0.030709	0.000291	-5.54	0.71988	-4.51	LAMB1	laminin subunit beta 1
212942_s_at	0.030643	0.000289	-5.54	0.71873	-3.57	CEMIP	cell migration inducing hyaluronan binding protein
202686_s_at	0.031409	0.000302	-5.51	0.71698	-2.44	AXL	AXL receptor tyrosine kinase
203980_at	0.030643	0.000287	-5.55	0.71492	-5.74	FABP4	fatty acid binding protein 4
237009_at	0.03079	0.000293	5.54	0.71417	2.56
211038_s_at	0.031779	0.000308	5.5	0.70435	1.41	CROCCP2	ciliary rootlet coiled-coil, rootletin pseudogene 2
244679_at	0.031779	0.000308	5.5	0.70202	2.21
221860_at	0.031779	0.000309	5.5	0.69708	1.92
204273_at	0.03112	0.000298	-5.52	0.69519	-3.34	EDNRB	endothelin receptor type B
231779_at	0.031928	0.000311	-5.49	0.69341	-1.77	IRAK2	interleukin 1 receptor associated kinase 2
1566446_at	0.031528	0.000303	5.51	0.69331	4.22
215209_at	0.029124	0.000235	5.7	0.67989	0.889	SEC24D	SEC24 homolog D, COPII coat complex component
219952_s_at	0.032244	0.000316	-5.48	0.67895	-1.69	MCOLN1	mucolipin 1
209687_at	0.031203	0.000299	-5.52	0.67145	-2.38	CXCL12	C-X-C motif chemokine ligand 12
202464_s_at	0.030164	0.000271	-5.59	0.66676	-1.21	PFKFB3	6-phosphofructo-2-kinase/fructose-2,6-biphosphatase 3
212763_at	0.032294	0.000317	-5.48	0.66555	-2.19	CAMSAP2	calmodulin regulated spectrin associated protein family member 2
226237_at	0.03159	0.000305	-5.51	0.65893	-4.4	COL8A1	collagen type VIII alpha 1 chain
211122_s_at	0.030643	0.000288	-5.55	0.6584	-3.19	CXCL11	C-X-C motif chemokine ligand 11
1569203_at	0.03079	0.000293	-5.54	0.65828	-1.9	CXCL2	C-X-C motif chemokine ligand 2
203238_s_at	0.032709	0.000323	-5.46	0.64565	-2.68	NOTCH3	notch 3
214686_at	0.032792	0.000325	5.46	0.63804	1.38	ZNF266	zinc finger protein 266
1553785_at	0.032824	0.000328	-5.45	0.62786	-3.01	RASGEF1B	RasGEF domain family member 1B
232356_at	0.032824	0.00033	5.45	0.6278	1.85
1553982_a_at	0.032824	0.00033	-5.45	0.61904	-2.48	RAB7B	RAB7B, member RAS oncogene family
218254_s_at	0.03298	0.000334	-5.44	0.6182	-1.42	SAR1B	secretion associated Ras related GTPase 1B
212179_at	0.032824	0.00033	5.45	0.61548	1.55	PNISR	PNN interacting serine and arginine rich protein
236310_at	0.032709	0.000324	5.46	0.60905	1.35	ZNF37BP	zinc finger protein 37B, pseudogene
212987_at	0.03159	0.000305	5.51	0.60677	1.13	FBXO9	F-box protein 9
1559916_a_at	0.030967	0.000295	5.53	0.60646	1.12
224405_at	0.031928	0.000311	5.49	0.59975	2.95	FCRL5	Fc receptor like 5
226837_at	0.033074	0.000336	-5.43	0.599	-3.1	SPRED1	sprouty related EVH1 domain containing 1
241705_at	0.033387	0.000341	5.42	0.59331	1.74	ABCA5	ATP binding cassette subfamily A member 5
244220_at	0.03112	0.000298	5.52	0.59263	1.32
218330_s_at	0.033057	0.000335	-5.44	0.59104	-4.1	NAV2	neuron navigator 2
202071_at	0.033459	0.000343	-5.42	0.58988	-3.15	SDC4	syndecan 4
222455_s_at	0.030643	0.000287	-5.55	0.58867	-2.08	PARVA	parvin alpha
1557345_at	0.030643	0.000283	5.56	0.58771	1.11	LOC283516	uncharacterized LOC283516
242318_at	0.033419	0.000342	5.42	0.58747	1.95	TAPT1	transmembrane anterior posterior transformation 1
211964_at	0.03298	0.000334	-5.44	0.58437	-3.95	COL4A2	collagen type IV alpha 2 chain
241057_x_at	0.032824	0.00033	5.45	0.57652	1.52
225842_at	0.033656	0.000345	-5.41	0.57637	-4.09	PHLDA1	pleckstrin homology like domain family A member 1
204011_at	0.033387	0.000341	-5.42	0.57497	-2.01	SPRY2	sprouty RTK signaling antagonist 2
1560255_at	0.03298	0.000332	5.44	0.57401	2.32	CELF2-AS1	CELF2 antisense RNA 1
243528_at	0.032822	0.000327	5.46	0.57279	1.76
244331_at	0.033737	0.000352	5.4	0.57206	1.92
229635_at	0.033737	0.000352	-5.4	0.56929	-3.02	LINC01094	long intergenic non-protein coding RNA 1094
203348_s_at	0.033074	0.000336	-5.43	0.56863	-1.96	ETV5	ETS variant 5
210511_s_at	0.033734	0.00035	-5.4	0.56847	-2.76	INHBA	inhibin beta A subunit
243162_at	0.030643	0.000288	5.55	0.5682	0.802
1559587_at	0.032709	0.000323	5.46	0.56031	2.08	SYMPK	symplekin
227867_at	0.034167	0.000358	5.39	0.55722	2.47	TRABD2A	TraB domain containing 2A
243997_x_at	0.031974	0.000312	5.49	0.55023	2.24
228186_s_at	0.032244	0.000316	-5.48	0.54153	-1.83	RSPO3	R-spondin 3
240756_at	0.033674	0.000347	5.41	0.53987	2.06
237337_at	0.033734	0.00035	5.4	0.53748	1.64
232615_at	0.03427	0.000361	5.38	0.5336	2.06
202011_at	0.033832	0.000353	-5.4	0.53315	-3.4	TJP1	tight junction protein 1
227542_at	0.034495	0.000366	-5.37	0.53109	-2.14	SOCS6	suppressor of cytokine signaling 6
232207_at	0.033674	0.000346	5.41	0.52848	1.25	LOC100653061///GUSBP4	putative inactive beta-glucuronidase-like protein SMA3///glucuronidase, beta pseudogene 4
228465_at	0.034645	0.000372	5.36	0.52516	1.88
214581_x_at	0.034501	0.000369	-5.37	0.52338	-3.78	TNFRSF21	TNF receptor superfamily member 21
227641_at	0.034495	0.000367	5.37	0.52309	3.15	FBXL16	F-box and leucine rich repeat protein 16
1560148_at	0.030164	0.00027	5.6	0.52077	1.05	MIA3	MIA family member 3, ER export factor
219557_s_at	0.03427	0.00036	-5.38	0.519	-3.36	NRIP3	nuclear receptor interacting protein 3
1555960_at	0.033734	0.000349	5.41	0.51882	1.88	HINT1	histidine triad nucleotide binding protein 1
232351_at	0.03402	0.000356	5.39	0.51552	1.55
225227_at	0.03427	0.000362	-5.38	0.51082	-2.43	SKIL	SKI-like proto-oncogene
208422_at	0.034696	0.000374	-5.36	0.50512	-4.07	MSR1	macrophage scavenger receptor 1
232982_at	0.032662	0.000321	5.47	0.50263	0.99
217394_at	0.034501	0.000368	5.37	0.50253	3.28
200983_x_at	0.034495	0.000366	-5.37	0.49799	-2.61	CD59	CD59 molecule
239648_at	0.035145	0.000381	-5.34	0.49563	-2.3	DCUN1D3	defective in cullin neddylation 1 domain containing 3
223316_at	0.034984	0.000378	-5.35	0.48799	-2.45	CCDC3	coiled-coil domain containing 3
221558_s_at	0.035145	0.000382	5.34	0.48668	4.19	LEF1	lymphoid enhancer binding factor 1
204647_at	0.035577	0.000389	-5.33	0.48381	-1.55	HOMER3	homer scaffolding protein 3
225288_at	0.032792	0.000326	-5.46	0.483	-1.42	COL27A1	collagen type XXVII alpha 1 chain
233728_at	0.034501	0.000368	5.37	0.47447	1.84
222451_s_at	0.035577	0.000393	-5.32	0.47342	-1.81	ZDHHC9	zinc finger DHHC-type containing 9
213029_at	0.034645	0.000373	-5.36	0.4723	-2.69	NFIB	nuclear factor I B
229202_at	0.035577	0.000392	5.32	0.46718	1.81	PCNX2	pecanex homolog 2 (Drosophila)
238524_at	0.035702	0.000398	5.31	0.4625	1.58	DENND2D	DENN domain containing 2D
216451_at	0.035577	0.000392	5.32	0.45653	2.04	STK38	serine/threonine kinase 38
1556467_at	0.030643	0.000286	5.55	0.45562	1.35	LOC101929734	uncharacterized LOC101929734
211564_s_at	0.035642	0.000395	-5.32	0.45348	-1.63	PDLIM4	PDZ and LIM domain 4
235415_at	0.035798	0.000404	5.3	0.44833	1.41	RPRD2	regulation of nuclear pre-mRNA domain containing 2
203608_at	0.035577	0.000393	5.32	0.44307	2.49	ALDH5A1	aldehyde dehydrogenase 5 family member A1
223915_at	0.035798	0.000404	-5.3	0.44114	-1.82	BCOR	BCL6 corepressor
1553292_s_at	0.035577	0.000393	5.32	0.43867	1.61	SGK494	uncharacterized serine/threonine-protein kinase SgK494
242827_x_at	0.035798	0.000404	5.3	0.43763	2.53
214956_at	0.03427	0.000361	5.38	0.43708	1.12	AAK1	AP2 associated kinase 1
229047_at	0.035145	0.000382	5.34	0.43265	1.28	PLEKHB1	pleckstrin homology domain containing B1
209803_s_at	0.035515	0.000387	-5.33	0.42861	-2.31	PHLDA2	pleckstrin homology like domain family A member 2
206287_s_at	0.036315	0.000414	5.28	0.42136	1.5	ITIH4	inter-alpha-trypsin inhibitor heavy chain family member 4
211813_x_at	0.035798	0.000402	-5.3	0.41917	-1.96	DCN	decorin
239635_at	0.035704	0.000398	5.31	0.41746	1.58	RBM14	RNA binding motif protein 14
244354_at	0.036246	0.000412	5.29	0.41604	1.84	STRN	striatin
1555564_a_at	0.035688	0.000397	-5.31	0.41105	-3.36	CFI	complement factor I
232664_at	0.035577	0.000394	5.32	0.4105	1.88	LINC00954	long intergenic non-protein coding RNA 954
203423_at	0.036573	0.000418	-5.28	0.40524	-1.84	RBP1	retinol binding protein 1
203413_at	0.036574	0.00042	5.27	0.40038	3.34	NELL2	neural EGFL like 2
212285_s_at	0.036737	0.000424	-5.27	0.39839	-1.7	AGRN	agrin
206565_x_at	0.035798	0.000403	5.3	0.38977	1.27	SMA4	glucuronidase beta pseudogene
214102_at	0.037101	0.000431	5.25	0.38683	1.42
228910_at	0.036654	0.000422	-5.27	0.38618	-1.51	CD82	CD82 molecule
1558795_at	0.036574	0.00042	5.27	0.38377	2.59	LOC101928307	uncharacterized LOC101928307
238135_at	0.036914	0.000427	5.26	0.38052	2.2	AGTRAP	angiotensin II receptor associated protein
225078_at	0.036423	0.000416	-5.28	0.37872	-3.08	EMP2	epithelial membrane protein 2
201470_at	0.034645	0.000372	-5.36	0.37857	-1.54	GSTO1	glutathione S-transferase omega 1
241894_at	0.035577	0.000392	-5.32	0.37823	-1.43	VMO1	vitelline membrane outer layer 1 homolog
226751_at	0.037262	0.000434	-5.25	0.37338	-2.68	CNRIP1	cannabinoid receptor interacting protein 1
206296_x_at	0.037262	0.000437	5.24	0.36522	2.17	MAP4K1	mitogen-activated protein kinase kinase kinase kinase 1
201150_s_at	0.036574	0.00042	-5.27	0.36212	-3.35	TIMP3	TIMP metallopeptidase inhibitor 3
214339_s_at	0.037281	0.00044	5.24	0.36177	2.08	MAP4K1	mitogen-activated protein kinase kinase kinase kinase 1
205364_at	0.036976	0.000429	-5.26	0.36082	-1.65	ACOX2	acyl-CoA oxidase 2
1559496_at	0.033674	0.000347	5.41	0.35872	1.07	PPA2	pyrophosphatase (inorganic) 2
227514_at	0.037262	0.000438	-5.24	0.3524	-1.94	ITPRIPL2	inositol 1,4,5-trisphosphate receptor interacting protein like 2
209087_x_at	0.036758	0.000425	-5.26	0.35047	-4.5	MCAM	melanoma cell adhesion molecule
211924_s_at	0.037262	0.000437	-5.24	0.34961	-2.57	PLAUR	plasminogen activator, urokinase receptor
241497_at	0.032824	0.000329	5.45	0.34863	0.871
226587_at	0.035663	0.000396	5.31	0.34682	1.53	PWAR6	Prader Willi/Angelman region RNA 6
231247_s_at	0.037568	0.000448	5.23	0.34051	1.75	LOC727820	uncharacterized LOC727820
204271_s_at	0.037466	0.000443	-5.23	0.33913	-4.18	EDNRB	endothelin receptor type B
238000_at	0.03435	0.000363	5.38	0.33863	1.31
243810_at	0.03583	0.000406	5.3	0.33767	1.6
201666_at	0.035935	0.000407	-5.29	0.33679	-3.19	TIMP1	TIMP metallopeptidase inhibitor 1
244439_at	0.037262	0.000436	-5.25	0.3355	-2.36	SPRED1	sprouty related EVH1 domain containing 1
215351_at	0.037262	0.000436	5.25	0.33416	1.72	RTCA	RNA 3'-terminal phosphate cyclase
225532_at	0.037963	0.000455	-5.21	0.33155	-2.08	CABLES1	Cdk5 and Abl enzyme substrate 1
213856_at	0.034984	0.000379	5.35	0.32633	1.05	CD47	CD47 molecule
202637_s_at	0.037568	0.000448	-5.23	0.32542	-2.15	ICAM1	intercellular adhesion molecule 1
208836_at	0.036083	0.00041	-5.29	0.31456	-1.68	ATP1B3	ATPase Na+/K+ transporting subunit beta 3
242490_at	0.038272	0.000462	5.2	0.31404	1.78
207464_at	0.030652	0.00029	5.54	0.30661	0.613	AHCYL1	adenosylhomocysteinase like 1
237495_at	0.038058	0.000459	5.21	0.30519	1.52	MPP7	membrane palmitoylated protein 7
201490_s_at	0.038425	0.000468	-5.19	0.30485	-2.16	PPIF	peptidylprolyl isomerase F
218995_s_at	0.037963	0.000455	-5.21	0.30352	-4.08	EDN1	endothelin 1
223064_at	0.037281	0.000439	-5.24	0.303	-1.09	RNF181	ring finger protein 181
225385_s_at	0.038017	0.000457	-5.21	0.3028	-1.39	HNRNPLL	heterogeneous nuclear ribonucleoprotein L like
205579_at	0.037466	0.000443	-5.23	0.29732	-2.9	HRH1	histamine receptor H1
201953_at	0.03863	0.000471	-5.19	0.29301	-1.19	CIB1	calcium and integrin binding 1
226474_at	0.037751	0.000452	5.22	0.29191	1.36	NLRC5	NLR family CARD domain containing 5
222920_s_at	0.038639	0.000474	5.19	0.28937	2.12	TESPA1	thymocyte expressed, positive selection associated 1
201660_at	0.038639	0.000475	-5.18	0.28838	-1.7	ACSL3	acyl-CoA synthetase long-chain family member 3
215545_at	0.038279	0.000463	5.2	0.28519	1.68
213455_at	0.038639	0.000474	-5.19	0.28378	-2.41	FAM114A1	family with sequence similarity 114 member A1
235131_at	0.038033	0.000458	-5.21	0.2726	-3.89	RHOJ	ras homolog family member J
1558796_a_at	0.033731	0.000349	5.41	0.2719	1.35
243759_at	0.038719	0.00048	5.18	0.27186	2.5	SCAF4	SR-related CTD associated factor 4
204999_s_at	0.038719	0.000482	-5.17	0.27183	-2.99	ATF5	activating transcription factor 5
229881_at	0.038279	0.000463	5.2	0.26596	3.06	KLF12	Kruppel like factor 12
1555356_a_at	0.035704	0.000399	5.31	0.26426	1.55	SCML4	sex comb on midleg-like 4 (Drosophila)
217389_s_at	0.038995	0.000491	-5.16	0.25995	-2.1	ATF5	activating transcription factor 5
205671_s_at	0.038678	0.000478	5.18	0.25884	3	HLA-DOB	major histocompatibility complex, class II, DO beta
236294_at	0.038995	0.000491	5.16	0.24899	1.93	HUWE1	HECT, UBA and WWE domain containing 1, E3 ubiquitin protein ligase
239387_at	0.037281	0.00044	5.24	0.24783	1.97
243877_at	0.034984	0.000378	5.35	0.24651	0.948
207957_s_at	0.037657	0.00045	5.22	0.2461	1.25	PRKCB	protein kinase C beta
210607_at	0.039573	0.000501	5.15	0.24045	1.79	FLT3LG	fms related tyrosine kinase 3 ligand
239862_at	0.036574	0.000421	5.27	0.23803	1.59
202792_s_at	0.039573	0.000503	5.14	0.23466	1.46	PPP6R2	protein phosphatase 6 regulatory subunit 2
235701_at	0.038665	0.000477	5.18	0.23177	2.35
226517_at	0.039573	0.000503	-5.14	0.2272	-3.16	BCAT1	branched chain amino acid transaminase 1
1555157_at	0.037262	0.000436	5.25	0.22591	1.39
230951_at	0.034501	0.000369	5.37	0.22167	1.26	EPB41L5	erythrocyte membrane protein band 4.1 like 5
203159_at	0.039597	0.000506	5.14	0.2148	1.22	GLS	glutaminase
241329_s_at	0.039573	0.000502	5.14	0.21261	2.06
205098_at	0.037568	0.000447	-5.23	0.21028	-0.986	CCR1	C-C motif chemokine receptor 1
1565716_at	0.040194	0.000517	5.12	0.20926	2.36	FUS	FUS RNA binding protein
203065_s_at	0.038995	0.00049	-5.16	0.20808	-4.3	CAV1	caveolin 1
237084_at	0.039886	0.000511	5.13	0.2075	1.78
211340_s_at	0.038902	0.000485	-5.17	0.20459	-4.44	MIR6756///MCAM	microRNA 6756///melanoma cell adhesion molecule
209122_at	0.03863	0.000472	-5.19	0.20095	-3.33	PLIN2	perilipin 2
205544_s_at	0.038387	0.000465	5.2	0.20058	1.71	CR2	complement component 3d receptor 2
239695_at	0.040237	0.000518	5.12	0.19653	1.93	JAK1	Janus kinase 1
231094_s_at	0.040463	0.000526	-5.11	0.19016	-2.2	LOC101928195///LOC100996643///MTHFD1L	methylenetetrahydrofolate dehydrogenase (NADP+ dependent) 1-like pseudogene///monofunctional C1-tetrahydrofolate synthase, mitochondrial-like///methylenetetrahydrofolate dehydrogenase (NADP+ dependent) 1-like
239930_at	0.038995	0.000491	5.16	0.18994	1.25	GALNT2	polypeptide N-acetylgalactosaminyltransferase 2
202766_s_at	0.038425	0.000468	-5.19	0.18854	-2.7	FBN1	fibrillin 1
220702_at	0.038425	0.000467	5.2	0.18598	1.45
216222_s_at	0.040277	0.000519	-5.12	0.18498	-1.75	MYO10	myosin X
209047_at	0.039678	0.000507	-5.14	0.17641	-3.97	AQP1	aquaporin 1 (Colton blood group)
210424_s_at	0.040678	0.000537	5.1	0.17527	1.62	LOC101930583///GOLGA8B///GOLGA8A	uncharacterized LOC101930583///golgin A8 family member B///golgin A8 family member A
205316_at	0.040619	0.000532	5.1	0.17483	1.95	SLC15A2	solute carrier family 15 member 2
216740_at	0.038639	0.000475	5.18	0.17235	1.32
202252_at	0.038719	0.000482	-5.17	0.16748	-2.19	RAB13	RAB13, member RAS oncogene family
236079_at	0.040678	0.000538	5.09	0.16627	2.42	LOC202025	uncharacterized LOC202025
201627_s_at	0.04085	0.000543	-5.09	0.16373	-2	INSIG1	insulin induced gene 1
201543_s_at	0.040194	0.000516	-5.12	0.16274	-1.16	SAR1A	secretion associated Ras related GTPase 1A
244348_at	0.035577	0.000391	5.32	0.16178	0.927
213383_at	0.040908	0.000545	5.09	0.15977	1.34	SBF1	SET binding factor 1
215043_s_at	0.039597	0.000505	5.14	0.15867	1.61	GUSBP3///SMA5///SMA4	glucuronidase, beta pseudogene 3///glucuronidase beta pseudogene///glucuronidase beta pseudogene
235172_at	0.040678	0.000536	5.1	0.15668	2.38	GABPB1-AS1	GABPB1 antisense RNA 1
215470_at	0.040619	0.000531	5.1	0.15622	2.68	GTF2H2B	general transcription factor IIH subunit 2B (pseudogene)
214374_s_at	0.041046	0.000549	-5.08	0.1529	-2.13	PPFIBP1	PPFIA binding protein 1
207497_s_at	0.040298	0.00052	5.12	0.1512	1.27	MS4A2	membrane spanning 4-domains A2
228348_at	0.041084	0.000552	5.08	0.14935	1.75	LINS1	lines homolog 1
1555326_a_at	0.040619	0.000531	-5.1	0.14619	-2.45	ADAM9	ADAM metallopeptidase domain 9
222288_at	0.038934	0.000486	-5.17	0.1444	-2.58
1556728_at	0.038948	0.000487	5.17	0.14335	2.36
217196_s_at	0.040967	0.000547	-5.08	0.13714	-2.98	CAMSAP2	calmodulin regulated spectrin associated protein family member 2
205908_s_at	0.039573	0.000504	-5.14	0.13579	-2.06	OMD	osteomodulin
1552788_a_at	0.041251	0.000557	5.07	0.13472	1.49	HELB	DNA helicase B
1565915_at	0.040678	0.000538	5.1	0.13459	2.91
204998_s_at	0.041251	0.00056	-5.07	0.12664	-2.84	ATF5	activating transcription factor 5
1559515_at	0.040463	0.000525	5.11	0.12519	2.47
205618_at	0.038995	0.000489	-5.16	0.1251	-2	PRRG1	proline rich and Gla domain 1
231418_at	0.041159	0.000555	5.07	0.12471	4.09
224285_at	0.041071	0.00055	5.08	0.1219	3.32	GPR174	G protein-coupled receptor 174
243030_at	0.041251	0.000561	5.07	0.11894	2.16
232107_at	0.037568	0.000448	5.23	0.1127	0.932	SDHC	succinate dehydrogenase complex subunit C
214452_at	0.041251	0.000558	-5.07	0.10958	-2.8	BCAT1	branched chain amino acid transaminase 1
234967_at	0.041898	0.00057	5.05	0.10719	2.64	IL6ST	interleukin 6 signal transducer
227891_s_at	0.038665	0.000477	5.18	0.10185	1.35	TAF15	TATA-box binding protein associated factor 15
212176_at	0.040678	0.000539	5.09	0.09589	1.34	PNISR	PNN interacting serine and arginine rich protein
235274_at	0.04211	0.000579	5.04	0.09567	2.59	GABPB1-AS1	GABPB1 antisense RNA 1
217858_s_at	0.04211	0.000576	-5.05	0.09173	-1.61	ARMCX3	armadillo repeat containing, X-linked 3
243168_at	0.04211	0.000578	5.04	0.09106	1.68
239808_at	0.040619	0.000531	5.1	0.0903	1.43
205695_at	0.04211	0.000579	-5.04	0.08762	-2.72	SDS	serine dehydratase
226311_at	0.040619	0.000529	-5.11	0.08234	-1.89	ADAMTS2	ADAM metallopeptidase with thrombospondin type 1 motif 2
209070_s_at	0.035798	0.000404	-5.3	0.08065	-1.35	RGS5	regulator of G-protein signaling 5
215537_x_at	0.042666	0.000594	-5.03	0.07986	-1.45	DDAH2	dimethylarginine dimethylaminohydrolase 2
202381_at	0.04211	0.000578	-5.05	0.07974	-2.46	ADAM9	ADAM metallopeptidase domain 9
237077_at	0.040678	0.000536	5.1	0.07355	2.28
1569596_at	0.041084	0.000552	5.08	0.07245	1.3
1554671_a_at	0.040784	0.000541	5.09	0.07158	1.36	SRRM2	serine/arginine repetitive matrix 2
201508_at	0.042784	0.000597	-5.02	0.06615	-2.29	IGFBP4	insulin like growth factor binding protein 4
216540_at	0.04211	0.00058	5.04	0.06572	1.74	YME1L1	YME1 like 1 ATPase
238638_at	0.043006	0.000603	-5.02	0.0643	-1.95	SLC37A2	solute carrier family 37 member 2
202627_s_at	0.042235	0.000584	-5.04	0.0624	-3.97	SERPINE1	serpin family E member 1
232487_at	0.040463	0.000525	5.11	0.06051	1.08	SFT2D1	SFT2 domain containing 1
1561948_at	0.04211	0.000579	5.04	0.0602	2.65	COQ10B	coenzyme Q10B
206029_at	0.041084	0.000552	-5.08	0.05472	-3.67	ANKRD1	ankyrin repeat domain 1
223230_at	0.04211	0.000578	5.04	0.04991	1.02	PRPF38A	pre-mRNA processing factor 38A
213134_x_at	0.043139	0.000611	-5.01	0.0486	-2.17	BTG3	BTG anti-proliferation factor 3
200033_at	0.038665	0.000477	5.18	0.04421	0.86	MIR5047///MIR3064///DDX5	microRNA 5047///microRNA 3064///DEAD-box helicase 5
204790_at	0.04308	0.000604	-5.01	0.04274	-2.47	SMAD7	SMAD family member 7
1560558_at	0.037568	0.000448	5.23	0.04273	1.54	INIP	INTS3 and NABP interacting protein
217730_at	0.041251	0.00056	-5.07	0.04247	-1.05	MIR6513///TMBIM1	microRNA 6513///transmembrane BAX inhibitor motif containing 1
206150_at	0.043233	0.000614	5	0.03997	1.74	CD27	CD27 molecule
242666_at	0.043139	0.000608	5.01	0.03198	2.5	PIK3IP1-AS1	PIK3IP1 antisense RNA 1 (head to head)
203887_s_at	0.04296	0.000601	-5.02	0.03026	-2.64	THBD	thrombomodulin
205479_s_at	0.043139	0.000607	-5.01	0.02993	-3.36	PLAU	plasminogen activator, urokinase
232362_at	0.043139	0.000611	5.01	0.02677	1.57	CCDC18	coiled-coil domain containing 18
228097_at	0.042794	0.000598	5.02	0.02663	2.26	MYLIP	myosin regulatory light chain interacting protein
1561760_s_at	0.043592	0.000625	4.99	0.02445	2.02	LOC645513	septin 7 pseudogene
228449_at	0.043139	0.000611	5.01	0.02361	1.25	MORC2	MORC family CW-type zinc finger 2
230459_s_at	0.042565	0.000591	-5.03	0.02342	-2.05
1559186_at	0.043262	0.000616	5	0.02073	2.3	PRKXP1	protein kinase, X-linked, pseudogene 1
225381_at	0.040908	0.000545	-5.09	0.01983	-2.47	MIR100HG	mir-100-let-7a-2 cluster host gene
1555234_a_at	0.043139	0.000611	-5.01	0.01951	-2.74	RHOJ	ras homolog family member J
203180_at	0.04211	0.00058	-5.04	0.01444	-4.5	ALDH1A3	aldehyde dehydrogenase 1 family member A3
1561763_at	0.040663	0.000533	5.1	0.0138	1.6
202262_x_at	0.04404	0.000637	-4.98	0.01264	-1.46	DDAH2	dimethylarginine dimethylaminohydrolase 2
223896_at	0.042291	0.000586	5.04	0.01186	2.23	FKSG29	FKSG29
225740_x_at	0.043462	0.000622	4.99	0.00887	1.14	MDM4	MDM4, p53 regulator
226934_at	0.044074	0.00064	4.97	0.0085	1.63	CPSF6	cleavage and polyadenylation specific factor 6
1557451_at	0.042601	0.000592	5.03	0.00545	1.32	DGCR10	DiGeorge syndrome critical region gene 10 (non-protein coding)
230142_s_at	0.044074	0.00064	4.97	0.0047	1.46	CIRBP	cold inducible RNA binding protein
219139_s_at	0.038719	0.000481	5.17	-0.0036	1.41	CROCCP3	ciliary rootlet coiled-coil, rootletin pseudogene 3
244008_at	0.044074	0.000647	4.97	-0.00545	2.15	PARP8	poly(ADP-ribose) polymerase family member 8
201449_at	0.044074	0.000644	4.97	-0.0057	1.32	TIA1	TIA1 cytotoxic granule-associated RNA binding protein
201808_s_at	0.043951	0.000634	-4.98	-0.00644	-1.38	ENG	endoglin
1556047_s_at	0.044074	0.000641	4.97	-0.00871	2.57	MAGEE1	MAGE family member E1
205885_s_at	0.044074	0.000644	4.97	-0.01179	1.51	ITGA4	integrin subunit alpha 4
242225_at	0.039573	0.000504	5.14	-0.01274	1.46
223499_at	0.043139	0.000611	-5.01	-0.01425	-1.64	C1QTNF5///MFRP	C1q and tumor necrosis factor related protein 5///membrane frizzled-related protein
200776_s_at	0.043325	0.000619	-5	-0.01943	-1.22	BZW1	basic leucine zipper and W2 domains 1
207121_s_at	0.044074	0.000647	-4.97	-0.02011	-1.6	MAPK6	mitogen-activated protein kinase 6
203060_s_at	0.044215	0.000652	-4.96	-0.02218	-2.94	PAPSS2	3'-phosphoadenosine 5'-phosphosulfate synthase 2
235231_at	0.04487	0.000665	4.95	-0.02651	1.45	ZNF789	zinc finger protein 789
242729_at	0.043951	0.000634	4.98	-0.02776	2.31
1561177_at	0.040328	0.000521	5.12	-0.02836	1.47
210845_s_at	0.043403	0.000621	-4.99	-0.03242	-2.57	PLAUR	plasminogen activator, urokinase receptor
208542_x_at	0.038678	0.000479	5.18	-0.03536	1.19	ZNF718///ZNF595///ZNF208	zinc finger protein 718///zinc finger protein 595///zinc finger protein 208
218631_at	0.044074	0.000643	-4.97	-0.03926	-3.8	AVPI1	arginine vasopressin induced 1
58696_at	0.0452	0.000673	-4.94	-0.04003	-1.68	EXOSC4	exosome component 4
1556905_at	0.042461	0.000589	5.03	-0.04367	1.41	ZNF577	zinc finger protein 577
226706_at	0.0452	0.000677	-4.93	-0.04423	-1.46	FLJ23867///QSOX1	uncharacterized protein FLJ23867///quiescin sulfhydryl oxidase 1
237750_at	0.035798	0.000405	5.3	-0.04686	0.752	XPNPEP3	X-prolyl aminopeptidase 3
244194_at	0.041251	0.00056	5.07	-0.04988	0.935	ADAM22	ADAM metallopeptidase domain 22
241843_at	0.044074	0.000642	4.97	-0.05321	2.01	SNORA28///EIF5	small nucleolar RNA, H/ACA box 28///eukaryotic translation initiation factor 5
1555981_at	0.0452	0.000679	4.93	-0.05381	1.5	ASB16-AS1	ASB16 antisense RNA 1
209344_at	0.044256	0.000653	-4.96	-0.05461	-1.8	TPM4	tropomyosin 4
241582_at	0.044074	0.000646	4.97	-0.05624	1.51
235489_at	0.043233	0.000614	-5	-0.05671	-4.76	RHOJ	ras homolog family member J
205767_at	0.044123	0.000649	-4.96	-0.0606	-4.13	EREG	epiregulin
214219_x_at	0.045222	0.000682	4.93	-0.06165	2.03	MAP4K1	mitogen-activated protein kinase kinase kinase kinase 1
220300_at	0.043837	0.000631	-4.98	-0.06262	-1.96	RGS3	regulator of G-protein signaling 3
236832_at	0.045222	0.000687	4.92	-0.06307	1.77	ADCY10P1	adenylate cyclase 10, soluble pseudogene 1
213551_x_at	0.045222	0.000687	-4.92	-0.06425	-1.88	PCGF2	polycomb group ring finger 2
206868_at	0.045222	0.000691	-4.92	-0.06652	-1.52	STARD8	StAR related lipid transfer domain containing 8
225418_at	0.045222	0.000691	-4.92	-0.06874	-1.38	NECTIN2	nectin cell adhesion molecule 2
243762_at	0.041098	0.000553	-5.08	-0.06938	-0.832	LINC01297	long intergenic non-protein coding RNA 1297
1561761_x_at	0.0452	0.000678	4.93	-0.07007	1.39	LOC645513	septin 7 pseudogene
240789_at	0.044131	0.00065	4.96	-0.07135	1.45
203058_s_at	0.045222	0.000691	-4.92	-0.07342	-2.52	PAPSS2	3'-phosphoadenosine 5'-phosphosulfate synthase 2
1559188_x_at	0.045222	0.000691	4.92	-0.07832	2.23	PRKXP1	protein kinase, X-linked, pseudogene 1
204777_s_at	0.045268	0.000693	4.92	-0.07931	2.99	MAL	mal, T-cell differentiation protein
219295_s_at	0.044074	0.000646	-4.97	-0.07963	-4.63	PCOLCE2	procollagen C-endopeptidase enhancer 2
1552717_s_at	0.045222	0.000689	-4.92	-0.0798	-1.36	CEP170P1///CEP170	centrosomal protein 170 pseudogene 1///centrosomal protein 170
204321_at	0.043325	0.000618	5	-0.08256	1.29	NEO1	neogenin 1
227732_at	0.045647	0.000704	4.91	-0.08292	1.64	ATXN7L1	ataxin 7 like 1
235661_at	0.045798	0.000707	4.9	-0.09089	1.59	POU2F2	POU class 2 homeobox 2
243472_at	0.039573	0.000503	5.14	-0.09218	0.941
229193_at	0.045222	0.000689	4.92	-0.09263	2.31	LUC7L3	LUC7 like 3 pre-mRNA splicing factor
1568665_at	0.045222	0.000687	4.92	-0.09304	2.63	RNF103	ring finger protein 103
201700_at	0.042725	0.000595	5.02	-0.09494	1.16	CCND3	cyclin D3
1559410_at	0.045815	0.000708	4.9	-0.09579	2.16
240824_at	0.044074	0.000646	4.97	-0.0961	2.21
1569739_at	0.045551	0.000701	4.91	-0.0981	1.47	LOC221946	uncharacterized LOC221946
205084_at	0.045953	0.000712	-4.9	-0.10212	-1.61	BCAP29	B-cell receptor-associated protein 29
223567_at	0.0452	0.000678	-4.93	-0.11032	-1.67	SEMA6B	semaphorin 6B
222670_s_at	0.0452	0.000678	-4.93	-0.11063	-2.12	MAFB	MAF bZIP transcription factor B
236655_at	0.039844	0.00051	5.13	-0.11089	1.13	TPD52	tumor protein D52
210163_at	0.040784	0.000542	-5.09	-0.11411	-1.05	CXCL11	C-X-C motif chemokine ligand 11
220219_s_at	0.045222	0.000691	4.92	-0.11888	1.21	LRRC37A2///LRRC37A3///LRRC37A4P///LRRC37A	leucine rich repeat containing 37 member A2///leucine rich repeat containing 37 member A3///leucine rich repeat containing 37 member A4, pseudogene///leucine rich repeat containing 37A
212227_x_at	0.043139	0.000609	5.01	-0.12336	1.13	EIF1	eukaryotic translation initiation factor 1
236985_at	0.045369	0.000698	4.91	-0.12356	2.22
225955_at	0.046467	0.000731	-4.88	-0.124	-2.23	METRNL	meteorin like, glial cell differentiation regulator
214341_at	0.046074	0.000719	4.89	-0.12707	2	AP1G2	adaptor related protein complex 1 gamma 2 subunit
200966_x_at	0.043972	0.000635	-4.98	-0.13075	-1.02	ALDOA	aldolase, fructose-bisphosphate A
1553311_at	0.042197	0.000583	5.04	-0.13076	1.35	C20orf197	chromosome 20 open reading frame 197
219911_s_at	0.045222	0.000683	-4.93	-0.1324	-2.16	SLCO4A1	solute carrier organic anion transporter family member 4A1
200787_s_at	0.046097	0.000721	-4.89	-0.13335	-2.45	PEA15	phosphoprotein enriched in astrocytes 15
228699_at	0.045222	0.000688	-4.92	-0.13348	-4.31	NRP2	neuropilin 2
205685_at	0.046393	0.000729	-4.88	-0.14176	-1.47	CD86	CD86 molecule
209821_at	0.0452	0.000673	-4.94	-0.14255	-4.55	IL33	interleukin 33
1554822_at	0.046074	0.000716	4.89	-0.14466	2.39	PHTF2	putative homeodomain transcription factor 2
235973_at	0.043643	0.000627	4.99	-0.14466	1	TRIP11	thyroid hormone receptor interactor 11
210838_s_at	0.046467	0.000732	-4.88	-0.14876	-1.99	ACVRL1	activin A receptor like type 1
1554116_s_at	0.0452	0.000677	4.93	-0.15146	1.58	PARP11	poly(ADP-ribose) polymerase family member 11
205580_s_at	0.045936	0.000711	-4.9	-0.1527	-1.57	HRH1	histamine receptor H1
210638_s_at	0.045222	0.000682	4.93	-0.15445	1.18	FBXO9	F-box protein 9
226534_at	0.045369	0.000697	-4.91	-0.15739	-3.12	KITLG	KIT ligand
203499_at	0.046097	0.00072	-4.89	-0.16254	-1.8	EPHA2	EPH receptor A2
201653_at	0.046823	0.000743	-4.87	-0.16292	-1.21	CNIH1	cornichon family AMPA receptor auxiliary protein 1
206804_at	0.047053	0.000751	4.86	-0.1653	3.21	CD3G	CD3g molecule
203157_s_at	0.04777	0.00077	4.84	-0.1663	1.31	GLS	glutaminase
212406_s_at	0.046823	0.00074	4.87	-0.16693	1.21	PCMTD2	protein-L-isoaspartate (D-aspartate) O-methyltransferase domain containing 2
200989_at	0.044817	0.000662	-4.95	-0.16773	-1.55	HIF1A	hypoxia inducible factor 1 alpha subunit
228180_at	0.046189	0.000724	4.89	-0.16902	2.3
230653_at	0.046709	0.000736	4.88	-0.17342	2.07
214305_s_at	0.046074	0.000715	4.9	-0.1745	1.03	SF3B1	splicing factor 3b subunit 1
243140_at	0.043325	0.000618	5	-0.17499	0.87	ACTA2	actin, alpha 2, smooth muscle, aorta
1562278_at	0.040463	0.000526	5.11	-0.18051	1.27	DNAH1	dynein axonemal heavy chain 1
218881_s_at	0.047662	0.000767	-4.85	-0.1823	-1.44	FOSL2	FOS like 2, AP-1 transcription factor subunit
230081_at	0.040678	0.000538	-5.1	-0.18305	-1.34	PLCXD3	phosphatidylinositol specific phospholipase C X domain containing 3
1565882_at	0.04777	0.000773	4.84	-0.19044	1.23
233229_at	0.046074	0.000718	4.89	-0.19336	1.39	SCFD1	sec1 family domain containing 1
224591_at	0.045369	0.000698	4.91	-0.19812	0.885	HP1BP3	heterochromatin protein 1 binding protein 3
219480_at	0.043619	0.000626	-4.99	-0.20252	-1.33	SNAI1	snail family transcriptional repressor 1
221905_at	0.04777	0.000772	4.84	-0.2033	1.27	CYLD	CYLD lysine 63 deubiquitinase
209355_s_at	0.046189	0.000724	-4.89	-0.20493	-2.94	PLPP3	phospholipid phosphatase 3
1557520_a_at	0.04487	0.000664	4.95	-0.20602	1.9
1557384_at	0.04777	0.000771	4.84	-0.20649	1.92	LOC100506639///ZNF131	uncharacterized LOC100506639///zinc finger protein 131
205548_s_at	0.048105	0.000797	-4.82	-0.20675	-2.15	BTG3	BTG anti-proliferation factor 3
241614_at	0.047542	0.000763	4.85	-0.20792	3.25
205171_at	0.048105	0.0008	4.82	-0.21216	2.52	PTPN4	protein tyrosine phosphatase, non-receptor type 4
211715_s_at	0.04777	0.000773	4.84	-0.21318	1.99	BDH1	3-hydroxybutyrate dehydrogenase, type 1
204121_at	0.047924	0.000783	-4.83	-0.21551	-2.31	GADD45G	growth arrest and DNA damage inducible gamma
209889_at	0.048043	0.00079	4.83	-0.21655	2.08	SEC31B	SEC31 homolog B, COPII coat complex component
212902_at	0.04836	0.000816	-4.81	-0.22276	-1.51	SEC24A	SEC24 homolog A, COPII coat complex component
229041_s_at	0.047662	0.000767	4.85	-0.22336	1.81	ITGB2-AS1	ITGB2 antisense RNA 1
208862_s_at	0.048356	0.000814	-4.81	-0.22583	-1.72	TMX2-CTNND1///CTNND1	TMX2-CTNND1 readthrough (NMD candidate)///catenin delta 1
200648_s_at	0.0452	0.000675	-4.94	-0.2304	-1.29	GLUL	glutamate-ammonia ligase
207016_s_at	0.047424	0.00076	-4.85	-0.23183	-4.13	LOC101928635///ALDH1A2	uncharacterized LOC101928635///aldehyde dehydrogenase 1 family member A2
234046_at	0.048105	0.000808	4.81	-0.23278	1.93
204358_s_at	0.048105	0.000805	-4.81	-0.23482	-2.29	LOC100506718///FLRT2	uncharacterized LOC100506718///fibronectin leucine rich transmembrane protein 2
237014_at	0.048105	0.0008	4.82	-0.23565	2.36	MYBL1	MYB proto-oncogene like 1
1554609_at	0.047888	0.000776	4.84	-0.2359	1.83	LOC100287896	uncharacterized LOC100287896
212489_at	0.047048	0.00075	-4.86	-0.23636	-2.6	COL5A1	collagen type V alpha 1 chain
222692_s_at	0.048037	0.000789	-4.83	-0.24018	-1.87	LOC101928615///FNDC3B	uncharacterized LOC101928615///fibronectin type III domain containing 3B
228984_at	0.047048	0.000749	4.86	-0.2412	1.43	CARNS1	carnosine synthase 1
203127_s_at	0.047313	0.000757	4.86	-0.2414	1.4	SPTLC2	serine palmitoyltransferase long chain base subunit 2
223586_at	0.048072	0.000792	-4.83	-0.25089	-2.04	ARNTL2	aryl hydrocarbon receptor nuclear translocator like 2
214508_x_at	0.048105	0.000807	-4.81	-0.25456	-3.42	CREM	cAMP responsive element modulator
204891_s_at	0.048868	0.000829	4.79	-0.25465	2.57	LCK	LCK proto-oncogene, Src family tyrosine kinase
218856_at	0.048105	0.000801	-4.82	-0.25743	-3.84	TNFRSF21	TNF receptor superfamily member 21
219367_s_at	0.047924	0.000782	-4.83	-0.2581	-3.41	NRP2	neuropilin 2
204416_x_at	0.047918	0.000779	-4.84	-0.25835	-6.3	APOC1	apolipoprotein C1
228384_s_at	0.049494	0.000848	4.78	-0.25986	1.52	PYROXD2	pyridine nucleotide-disulphide oxidoreductase domain 2
202481_at	0.049348	0.000844	-4.78	-0.26518	-2.62	DHRS3	dehydrogenase/reductase 3
226824_at	0.04801	0.000788	-4.83	-0.26591	-3.17	CPXM2	carboxypeptidase X, M14 family member 2
214445_at	0.047918	0.000778	-4.84	-0.26808	-2.43	ELL2	elongation factor for RNA polymerase II 2
217890_s_at	0.048105	0.000806	-4.81	-0.26886	-3.04	PARVA	parvin alpha
234849_at	0.047924	0.000784	4.83	-0.26912	2.74	YME1L1	YME1 like 1 ATPase
201613_s_at	0.049072	0.000835	4.79	-0.27311	1.75	AP1G2	adaptor related protein complex 1 gamma 2 subunit
236814_at	0.048409	0.000818	4.8	-0.27382	1.26	MDM4	MDM4, p53 regulator
1565762_at	0.042156	0.000581	5.04	-0.27741	0.895
243832_at	0.046193	0.000725	4.89	-0.2777	1.68
240339_at	0.048701	0.000825	4.8	-0.27881	2.76
231822_at	0.048604	0.000822	-4.8	-0.27989	-2.68	CTTNBP2NL	CTTNBP2 N-terminal like
229204_at	0.047924	0.000783	4.83	-0.28048	0.916	HP1BP3	heterochromatin protein 1 binding protein 3
200795_at	0.048105	0.000806	-4.81	-0.28309	-3.28	SPARCL1	SPARC like 1
227530_at	0.048072	0.000792	-4.83	-0.28317	-4.51	AKAP12	A-kinase anchoring protein 12
220609_at	0.050116	0.000864	4.77	-0.28418	2.11	LOC202181	SUMO interacting motifs containing 1 pseudogene
201117_s_at	0.047918	0.00078	-4.84	-0.30115	-3.53	CPE	carboxypeptidase E
239475_at	0.050003	0.00086	4.77	-0.30373	2.49	PXYLP1	2-phosphoxylose phosphatase 1
217871_s_at	0.05078	0.000882	-4.75	-0.30409	-2.17	MIF	macrophage migration inhibitory factor (glycosylation-inhibiting factor)
231866_at	0.050116	0.000865	4.76	-0.3062	1.22	LNPEP	leucyl and cystinyl aminopeptidase
1556090_at	0.050116	0.000865	4.76	-0.30794	1.88
202859_x_at	0.048105	0.0008	-4.82	-0.31026	-3.12	CXCL8	C-X-C motif chemokine ligand 8
205819_at	0.050462	0.000873	-4.76	-0.3113	-3.29	MARCO	macrophage receptor with collagenous structure
205267_at	0.049338	0.000841	4.78	-0.31204	4.4	POU2AF1	POU class 2 associating factor 1
204043_at	0.050863	0.000886	-4.75	-0.3126	-1.79	TCN2	transcobalamin 2
235147_at	0.0452	0.000675	4.94	-0.31447	1.34
230180_at	0.05078	0.000881	4.75	-0.31821	1.61	DDX17	DEAD-box helicase 17
213605_s_at	0.049128	0.000837	4.79	-0.32242	1.8
237311_at	0.047196	0.000754	-4.86	-0.32501	-0.79
233415_at	0.05078	0.000881	4.75	-0.3266	1.79
216198_at	0.051068	0.000891	4.74	-0.32779	2.09
202021_x_at	0.047048	0.000748	4.86	-0.32869	1.11	EIF1	eukaryotic translation initiation factor 1
1555728_a_at	0.051212	0.000897	-4.74	-0.32965	-3.01	MS4A4A	membrane spanning 4-domains A4A
210077_s_at	0.050116	0.000865	4.76	-0.33113	2.28	SRSF5	serine and arginine rich splicing factor 5
1556842_at	0.046823	0.000743	4.87	-0.33281	1.62	LOC286087	uncharacterized LOC286087
230580_at	0.051134	0.000894	4.74	-0.33572	2.09
222930_s_at	0.048105	0.000794	4.82	-0.33679	1.51	AGMAT	agmatinase
205443_at	0.051784	0.00091	-4.73	-0.33797	-2.49	SNAPC1	small nuclear RNA activating complex polypeptide 1
219622_at	0.05078	0.000882	-4.75	-0.33915	-2.4	RAB20	RAB20, member RAS oncogene family
1557383_a_at	0.050462	0.000872	4.76	-0.34051	3.28
201828_x_at	0.052048	0.00092	-4.72	-0.34077	-1.44	FAM127A	family with sequence similarity 127 member A
201097_s_at	0.048105	0.000806	-4.81	-0.34243	-0.847	ARF4	ADP ribosylation factor 4
1558170_at	0.046823	0.000742	4.87	-0.34455	1.11
243298_at	0.048105	0.000803	4.82	-0.34741	1.13
206134_at	0.049494	0.000847	-4.78	-0.34793	-4.29	ADAMDEC1	ADAM like decysin 1
228827_at	0.044929	0.000666	-4.94	-0.35525	-1.48	RUNX1T1	RUNX1 translocation partner 1
218507_at	0.051739	0.000908	-4.73	-0.35696	-3.77	HILPDA	hypoxia inducible lipid droplet associated
242606_at	0.051852	0.000913	4.73	-0.36065	2.18
238252_at	0.046074	0.000718	4.89	-0.36188	1.04
202250_s_at	0.052619	0.000946	4.7	-0.36228	1.23	DCAF8	DDB1 and CUL4 associated factor 8
213615_at	0.052446	0.000932	4.71	-0.36251	1.35	LPCAT3	lysophosphatidylcholine acyltransferase 3
210491_at	0.052457	0.000937	4.71	-0.36387	2.28
214687_x_at	0.048356	0.000815	-4.81	-0.3645	-1.05	ALDOA	aldolase, fructose-bisphosphate A
226686_at	0.052535	0.000943	-4.71	-0.36621	-1.69	CISD2	CDGSH iron sulfur domain 2
242878_at	0.052506	0.000941	4.71	-0.36648	2.2
222214_at	0.045222	0.000683	4.93	-0.37575	0.955
229029_at	0.052339	0.000929	4.72	-0.38036	2.47	CAMK4	calcium/calmodulin dependent protein kinase IV
226559_at	0.052862	0.000951	-4.7	-0.38478	-1.18	IER5L	immediate early response 5 like
202898_at	0.051926	0.000916	-4.73	-0.39164	-3.13	SDC3	syndecan 3
213450_s_at	0.053062	0.000963	-4.69	-0.39228	-1.27	ICOSLG	inducible T-cell costimulator ligand
244794_at	0.048105	0.000802	4.82	-0.39238	1.09
206701_x_at	0.051852	0.000913	-4.73	-0.39673	-3.97	EDNRB	endothelin receptor type B
236512_at	0.051015	0.000889	4.75	-0.39828	1.14
228188_at	0.049072	0.000833	-4.79	-0.39872	-1.42	FOSL2	FOS like 2, AP-1 transcription factor subunit
214446_at	0.053029	0.000955	-4.7	-0.39908	-2.73	ELL2	elongation factor for RNA polymerase II 2
217412_at	0.052457	0.000938	4.71	-0.4021	1.69
231281_at	0.048105	0.000799	4.82	-0.40644	1.06
232599_at	0.045268	0.000694	4.92	-0.40764	1.68	EXOC6	exocyst complex component 6
212130_x_at	0.048105	0.000807	4.81	-0.40868	1.1	EIF1	eukaryotic translation initiation factor 1
222279_at	0.052619	0.000946	4.7	-0.40927	1.28	HLA-F-AS1	HLA-F antisense RNA 1
235454_at	0.053239	0.000981	4.68	-0.41007	2.62
215894_at	0.052446	0.000932	4.71	-0.41018	3.13	PTGDR	prostaglandin D2 receptor
210457_x_at	0.053543	0.000993	-4.67	-0.41019	-1.22	HMGA1	high mobility group AT-hook 1
218695_at	0.053543	0.000993	-4.67	-0.41048	-1.46	EXOSC4	exosome component 4
229865_at	0.053239	0.000981	-4.68	-0.41612	-2.31	LOC101928615///FNDC3B	uncharacterized LOC101928615///fibronectin type III domain containing 3B
235749_at	0.051208	0.000896	-4.74	-0.41709	-2.02	UGGT2	UDP-glucose glycoprotein glucosyltransferase 2
219607_s_at	0.053239	0.000972	-4.69	-0.41806	-2.72	MS4A4A	membrane spanning 4-domains A4A
1558750_a_at	0.047048	0.00075	4.86	-0.42138	1.05	LOC100288637///ARHGAP11B	OTU deubiquitinase 7A pseudogene///Rho GTPase activating protein 11B
233834_at	0.052312	0.000927	4.72	-0.42543	2.36
209921_at	0.053239	0.000975	-4.68	-0.42702	-2.84	SLC7A11	solute carrier family 7 member 11
202238_s_at	0.053036	0.00096	-4.69	-0.43034	-2.75	LOC101928916///NNMT	uncharacterized LOC101928916///nicotinamide N-methyltransferase
239765_at	0.046823	0.00074	4.87	-0.43099	1.4	CPEB3	cytoplasmic polyadenylation element binding protein 3
221639_x_at	0.054092	0.00102	-4.65	-0.43121	-1.21	LOC102723559	uncharacterized LOC102723559
1553145_at	0.047924	0.000785	4.83	-0.44097	1.02	TAPT1-AS1	TAPT1 antisense RNA 1 (head to head)
205003_at	0.053688	0.000997	-4.67	-0.441	-3.5	DOCK4	dedicator of cytokinesis 4
200985_s_at	0.049812	0.000855	-4.77	-0.44119	-1.73	CD59	CD59 molecule
1568619_s_at	0.053869	0.001	-4.67	-0.44131	-1.97	ITPRIPL2	inositol 1,4,5-trisphosphate receptor interacting protein like 2
214909_s_at	0.054122	0.00102	-4.65	-0.44139	-1.27	DDAH2	dimethylarginine dimethylaminohydrolase 2
222722_at	0.0523	0.000925	-4.72	-0.44165	-2.46	OGN	osteoglycin
243220_at	0.053915	0.00101	4.66	-0.44296	1.47
228781_at	0.052457	0.000938	4.71	-0.44534	1.53	OBFC1	oligonucleotide/oligosaccharide binding fold containing 1
225041_at	0.049812	0.000855	4.77	-0.44867	0.892	MPHOSPH8	M-phase phosphoprotein 8
219869_s_at	0.054122	0.00102	-4.65	-0.44872	-2.48	SLC39A8	solute carrier family 39 member 8
213553_x_at	0.053239	0.000982	-4.68	-0.45324	-4.85	APOC1	apolipoprotein C1
216253_s_at	0.054389	0.00104	-4.64	-0.45448	-1.49	PARVB	parvin beta
1558768_at	0.054092	0.00102	4.66	-0.45857	1.32	DNAH1	dynein axonemal heavy chain 1
226545_at	0.053239	0.000971	-4.69	-0.45936	-4.43	CD109	CD109 molecule
207547_s_at	0.053062	0.000962	-4.69	-0.46005	-1.82	FAM107A	family with sequence similarity 107 member A
1553142_at	0.05423	0.00103	-4.65	-0.46339	-2.07	LACC1	laccase domain containing 1
232210_at	0.054398	0.00104	4.64	-0.46542	2.43
239469_at	0.053915	0.00101	4.66	-0.4676	2.03
201969_at	0.054551	0.00106	4.63	-0.46999	1.47	NASP	nuclear autoantigenic sperm protein
222874_s_at	0.054092	0.00102	-4.66	-0.47001	-1.75	CLN8	ceroid-lipofuscinosis, neuronal 8
202581_at	0.053239	0.000972	-4.69	-0.47096	-1.65	HSPA1B///HSPA1A	heat shock protein family A (Hsp70) member 1B///heat shock protein family A (Hsp70) member 1A
223875_s_at	0.054551	0.00106	4.63	-0.4717	1.22	EPC1	enhancer of polycomb homolog 1
235589_s_at	0.053239	0.000984	4.68	-0.47255	1.21
225674_at	0.054551	0.00106	-4.63	-0.47309	-1.54	BCAP29	B-cell receptor-associated protein 29
212680_x_at	0.054541	0.00105	-4.64	-0.47351	-1.56	PPP1R14B	protein phosphatase 1 regulatory inhibitor subunit 14B
233302_at	0.047918	0.00078	4.84	-0.47514	1.31
238454_at	0.052312	0.000926	4.72	-0.47634	1.35	ZNF540	zinc finger protein 540
201994_at	0.052457	0.000938	-4.71	-0.47676	-1.17	MORF4L2	mortality factor 4 like 2
236662_at	0.051926	0.000916	4.73	-0.47742	2.06
225507_at	0.054227	0.00103	4.65	-0.48224	1.14	PNISR	PNN interacting serine and arginine rich protein
226560_at	0.053908	0.00101	4.66	-0.4868	1.19	SGPP2	sphingosine-1-phosphate phosphatase 2
242499_at	0.054551	0.00106	4.63	-0.48714	2.1	U2AF1	U2 small nuclear RNA auxiliary factor 1
222802_at	0.053036	0.00096	-4.69	-0.48828	-4.41	EDN1	endothelin 1
227261_at	0.054551	0.00106	4.63	-0.48834	2.93	KLF12	Kruppel like factor 12
1567214_a_at	0.053101	0.000964	4.69	-0.49042	1.22	PNN	pinin, desmosome associated protein
209496_at	0.054325	0.00103	-4.64	-0.49221	-2.08	RARRES2	retinoic acid receptor responder 2
224955_at	0.050794	0.000883	-4.75	-0.49389	-1.94	TEAD1	TEA domain transcription factor 1
1561652_at	0.048291	0.000812	4.81	-0.49567	0.867	BECN1	beclin 1
206710_s_at	0.054997	0.00108	-4.61	-0.4988	-2.18	EPB41L3	erythrocyte membrane protein band 4.1 like 3
210356_x_at	0.054551	0.00105	4.63	-0.50447	4.15	MS4A1	membrane spanning 4-domains A1
204890_s_at	0.054791	0.00107	4.62	-0.50516	2.92	LCK	LCK proto-oncogene, Src family tyrosine kinase
226893_at	0.055005	0.00108	-4.61	-0.50591	-1.42	ABL2	ABL proto-oncogene 2, non-receptor tyrosine kinase
206708_at	0.054551	0.00105	4.63	-0.5076	1.05	FOXN2	forkhead box N2
201843_s_at	0.053239	0.000975	-4.68	-0.50824	-4.36	EFEMP1	EGF containing fibulin like extracellular matrix protein 1
232906_at	0.054325	0.00103	4.64	-0.50833	1.35
210764_s_at	0.053869	0.001	-4.66	-0.51554	-4.77	CYR61	cysteine rich angiogenic inducer 61
216072_at	0.055584	0.0011	4.6	-0.51629	1.81	PRMT2	protein arginine methyltransferase 2
206211_at	0.054122	0.00102	-4.65	-0.51891	-3.82	SELE	selectin E
202157_s_at	0.053239	0.000969	4.69	-0.51976	1.12	CELF2	CUGBP, Elav-like family member 2
1554026_a_at	0.053239	0.000975	-4.68	-0.51993	-1.45	MYO10	myosin X
1560156_at	0.055323	0.00109	4.61	-0.5202	1.5	LOC101928054	uncharacterized LOC101928054
209924_at	0.053915	0.00101	-4.66	-0.5222	-4.65	CCL18	C-C motif chemokine ligand 18
221092_at	0.055275	0.00109	4.61	-0.52254	3.43	IKZF3	IKAROS family zinc finger 3
225571_at	0.048409	0.000817	-4.8	-0.52351	-2.04	LIFR	leukemia inhibitory factor receptor alpha
240341_at	0.053036	0.000957	4.7	-0.52355	1.6
229814_at	0.055829	0.00112	4.59	-0.52369	1.43	TNFAIP8	TNF alpha induced protein 8
242041_at	0.054657	0.00106	4.62	-0.52882	1.57	CSPP1	centrosome and spindle pole associated protein 1
200700_s_at	0.054551	0.00105	-4.63	-0.53142	-1.17	KDELR2	KDEL endoplasmic reticulum protein retention receptor 2
229388_at	0.054657	0.00106	4.62	-0.53174	1.29
213011_s_at	0.054431	0.00104	-4.64	-0.5337	-1.51	TPI1	triosephosphate isomerase 1
215937_at	0.054997	0.00108	4.61	-0.53426	3.2	PTGDR	prostaglandin D2 receptor
231838_at	0.054997	0.00108	4.62	-0.53443	2.64	PABPC1L	poly(A) binding protein cytoplasmic 1 like
233500_x_at	0.055399	0.00109	4.61	-0.53564	2.06	CLEC2D	C-type lectin domain family 2 member D
228066_at	0.055671	0.00111	-4.6	-0.5367	-2.55	C17orf96	chromosome 17 open reading frame 96
213816_s_at	0.047924	0.000785	-4.83	-0.53688	-0.689	MET	MET proto-oncogene, receptor tyrosine kinase
231852_at	0.055994	0.00114	-4.58	-0.54037	-1.35	ERI1	exoribonuclease 1
221994_at	0.055994	0.00113	-4.58	-0.54095	-1.28	PDLIM5	PDZ and LIM domain 5
209505_at	0.053331	0.000987	-4.67	-0.54168	-3.52	NR2F1	nuclear receptor subfamily 2 group F member 1
233817_at	0.055399	0.00109	4.61	-0.54252	1.58
220027_s_at	0.054092	0.00102	-4.65	-0.54264	-2.65	RASIP1	Ras interacting protein 1
214337_at	0.055537	0.0011	-4.6	-0.54385	-2.29	COPA	coatomer protein complex subunit alpha
232681_at	0.055994	0.00114	4.58	-0.54411	1.67
212246_at	0.055994	0.00112	-4.59	-0.54742	-1.48	MCFD2	multiple coagulation factor deficiency 2
204622_x_at	0.055994	0.00114	-4.58	-0.54822	-2.08	NR4A2	nuclear receptor subfamily 4 group A member 2
242607_at	0.054466	0.00104	4.64	-0.54953	1.53
202403_s_at	0.054466	0.00104	-4.64	-0.55023	-3.52	COL1A2	collagen type I alpha 2 chain
235299_at	0.055994	0.00113	-4.58	-0.55029	-2.41	SLC41A2	solute carrier family 41 member 2
227168_at	0.055994	0.00114	4.58	-0.55306	2.36	MIAT	myocardial infarction associated transcript (non-protein coding)
225738_at	0.055994	0.00114	-4.58	-0.5536	-1.32	RAPGEF1	Rap guanine nucleotide exchange factor 1
227321_at	0.055994	0.00113	4.58	-0.55592	1.21	GATS	GATS, stromal antigen 3 opposite strand
241023_at	0.046823	0.000743	4.87	-0.5564	1.06
221595_at	0.056075	0.00115	4.57	-0.55849	1.3	RBM48	RNA binding motif protein 48
203684_s_at	0.056075	0.00116	4.57	-0.56287	1.98	BCL2	BCL2, apoptosis regulator
205409_at	0.056075	0.00115	-4.57	-0.56432	-1.62	FOSL2	FOS like 2, AP-1 transcription factor subunit
211887_x_at	0.055994	0.00112	-4.59	-0.56476	-4.09	MSR1	macrophage scavenger receptor 1
241861_at	0.047501	0.000762	4.85	-0.56585	0.741	SYCP3	synaptonemal complex protein 3
241262_at	0.051115	0.000893	4.74	-0.56799	0.741
225353_s_at	0.054725	0.00107	-4.62	-0.56828	-3.93	C1QC	complement C1q C chain
1552343_s_at	0.056075	0.00116	4.56	-0.56948	1.44	PDE7A	phosphodiesterase 7A
91816_f_at	0.054122	0.00102	-4.65	-0.57051	-2.42	MEX3D	mex-3 RNA binding family member D
242573_at	0.054227	0.00103	4.65	-0.57077	1.84
209447_at	0.055559	0.0011	4.6	-0.57279	1.28	SYNE1	spectrin repeat containing nuclear envelope protein 1
242430_at	0.055671	0.00111	4.6	-0.57382	1.65
223510_at	0.055584	0.0011	-4.6	-0.57487	-3.46	NRP2	neuropilin 2
238558_at	0.05578	0.00111	4.59	-0.57501	1.83
227199_at	0.056075	0.00115	4.57	-0.57809	1.29	DIP2A	disco interacting protein 2 homolog A
217122_s_at	0.054541	0.00105	4.64	-0.5787	1.31	SLC35E2B///SLC35E2	solute carrier family 35 member E2B///solute carrier family 35 member E2
227749_at	0.056494	0.00118	4.56	-0.5792	1.82	POU2F2	POU class 2 homeobox 2
201743_at	0.054997	0.00108	-4.61	-0.58091	-1.31	CD14	CD14 molecule
201860_s_at	0.054551	0.00106	-4.63	-0.58117	-4.4	PLAT	plasminogen activator, tissue type
232379_at	0.056075	0.00115	-4.57	-0.58173	-2.38	SKIL	SKI-like proto-oncogene
1565861_at	0.056075	0.00115	4.57	-0.58286	2.07
226815_at	0.056075	0.00115	4.57	-0.58302	1.42	TAMM41	TAM41 mitochondrial translocator assembly and maintenance homolog
1553623_at	0.053239	0.000983	4.68	-0.58587	1.97	LOC84843	uncharacterized LOC84843
212776_s_at	0.054997	0.00108	-4.62	-0.58623	-1.29	OBSL1	obscurin like 1
241619_at	0.056075	0.00116	4.56	-0.58815	2.47	CALM3///CALM2///CALM1	calmodulin 3///calmodulin 2///calmodulin 1
238446_at	0.056494	0.00118	4.55	-0.58886	2.11	NAIP	NLR family apoptosis inhibitory protein
210172_at	0.056494	0.00118	4.55	-0.58918	2.43	SF1	splicing factor 1
243154_at	0.056494	0.00118	4.55	-0.59217	2.67
213004_at	0.053239	0.000977	-4.68	-0.59538	-1.62	ANGPTL2	angiopoietin like 2
240951_at	0.056521	0.00119	4.55	-0.5956	2.29	RORA	RAR related orphan receptor A
201395_at	0.054431	0.00104	4.64	-0.59574	0.9	RBM5	RNA binding motif protein 5
217418_x_at	0.056075	0.00116	4.56	-0.59929	3.95	MS4A1	membrane spanning 4-domains A1
208079_s_at	0.056494	0.00119	-4.55	-0.59941	-2.05	AURKA	aurora kinase A
204135_at	0.056494	0.00119	-4.55	-0.59963	-2.31	FILIP1L	filamin A interacting protein 1 like
1565034_s_at	0.055584	0.0011	4.6	-0.60199	2.5	AFF3	AF4/FMR2 family member 3
202030_at	0.057107	0.00122	-4.53	-0.60368	-1.33	BCKDK	branched chain ketoacid dehydrogenase kinase
1557065_at	0.056075	0.00115	4.57	-0.60482	1.25	YLPM1	YLP motif containing 1
238479_at	0.053239	0.000984	4.68	-0.60554	1.28	DCUN1D5	defective in cullin neddylation 1 domain containing 5
225285_at	0.05585	0.00112	-4.59	-0.61308	-2.61	BCAT1	branched chain amino acid transaminase 1
242111_at	0.057173	0.00122	4.53	-0.6136	1.88	METTL3	methyltransferase like 3
219666_at	0.055994	0.00113	4.58	-0.61512	1.45	MS4A6A	membrane spanning 4-domains A6A
202953_at	0.055994	0.00114	-4.58	-0.61676	-3.89	C1QB	complement C1q B chain
201959_s_at	0.056453	0.00118	4.56	-0.619	1.23	MYCBP2	MYC binding protein 2, E3 ubiquitin protein ligase
226302_at	0.056075	0.00116	-4.57	-0.62366	-2.67	ATP8B1	ATPase phospholipid transporting 8B1
200698_at	0.055994	0.00114	-4.58	-0.62431	-1.41	KDELR2	KDEL endoplasmic reticulum protein retention receptor 2
1554165_at	0.056494	0.00119	4.55	-0.62453	1.79	FAM53B	family with sequence similarity 53 member B
209094_at	0.055994	0.00113	-4.58	-0.62478	-4.19	DDAH1	dimethylarginine dimethylaminohydrolase 1
210479_s_at	0.057026	0.00121	4.54	-0.62606	1.82	RORA	RAR related orphan receptor A
37152_at	0.05685	0.0012	-4.54	-0.62621	-1.37	PPARD	peroxisome proliferator activated receptor delta
213748_at	0.053036	0.00096	4.69	-0.63076	0.937	TRIM66	tripartite motif containing 66
1558369_at	0.055994	0.00114	4.58	-0.63107	2.65	MPHOSPH9	M-phase phosphoprotein 9
220121_at	0.057326	0.00123	4.53	-0.63149	1.3	LINS1	lines homolog 1
224406_s_at	0.057015	0.00121	4.54	-0.63227	1.82	FCRL5	Fc receptor like 5
210038_at	0.057326	0.00123	4.53	-0.63372	2.91	PRKCQ	protein kinase C theta
211161_s_at	0.055042	0.00108	-4.61	-0.63448	-3.5	COL3A1	collagen type III alpha 1 chain
211708_s_at	0.055994	0.00114	-4.58	-0.63555	-4.59	SCD	stearoyl-CoA desaturase
235423_at	0.057358	0.00124	4.52	-0.63562	1.29	ORC2	origin recognition complex subunit 2
1554018_at	0.055671	0.00111	-4.6	-0.64002	-4.36	GPNMB	glycoprotein nmb
225173_at	0.057326	0.00123	-4.53	-0.64211	-2.1	ARHGAP18	Rho GTPase activating protein 18
222979_s_at	0.057309	0.00123	-4.53	-0.64477	-1.22	SURF4	surfeit 4
221976_s_at	0.057582	0.00125	-4.52	-0.64526	-2.32	HDGFRP3	hepatoma-derived growth factor, related protein 3
243433_at	0.054334	0.00103	4.64	-0.64594	1.86	ARHGAP30	Rho GTPase activating protein 30
204755_x_at	0.048105	0.000796	4.82	-0.64675	1	HLF	HLF, PAR bZIP transcription factor
207237_at	0.057944	0.00126	4.51	-0.64702	2.16	KCNA3	potassium voltage-gated channel subfamily A member 3
1556889_s_at	0.053239	0.000969	4.69	-0.64889	1.98
230168_at	0.053869	0.001	4.66	-0.64931	1.94
233781_s_at	0.054791	0.00107	4.62	-0.64974	1.5	RIF1	replication timing regulatory factor 1
209209_s_at	0.055994	0.00114	-4.58	-0.65101	-2.93	FERMT2	fermitin family member 2
209596_at	0.054551	0.00106	-4.63	-0.65147	-2.39	MXRA5	matrix remodeling associated 5
224182_x_at	0.058207	0.00127	-4.51	-0.65198	-1.19	SEMA6B	semaphorin 6B
203149_at	0.05805	0.00126	-4.51	-0.65296	-2.21	NECTIN2	nectin cell adhesion molecule 2
204561_x_at	0.056494	0.00118	-4.55	-0.65365	-4.11	APOC4-APOC2///APOC4///APOC2	APOC4-APOC2 readthrough (NMD candidate)///apolipoprotein C4///apolipoprotein C2
230983_at	0.057443	0.00124	4.52	-0.65454	3.85	FAM129C	family with sequence similarity 129 member C
233869_x_at	0.049345	0.000842	4.78	-0.65503	0.884	DKFZP586B0319	DKFZP586B0319 protein
1556820_a_at	0.055994	0.00114	4.58	-0.65576	1.65	DLEU2	deleted in lymphocytic leukemia 2 (non-protein coding)
226705_at	0.057193	0.00122	-4.53	-0.65767	-1.75	FGFR1	fibroblast growth factor receptor 1
226416_at	0.058383	0.00128	-4.5	-0.65769	-1.34	ERI1	exoribonuclease 1
211119_at	0.054431	0.00104	4.64	-0.65911	1.74	ESR2	estrogen receptor 2
237252_at	0.057309	0.00123	-4.53	-0.66065	-3.02	THBD	thrombomodulin
209754_s_at	0.058827	0.00129	4.49	-0.66399	1.6	TMPO	thymopoietin
1552320_a_at	0.056952	0.0012	4.54	-0.66694	2.8	CCDC65	coiled-coil domain containing 65
226789_at	0.056296	0.00117	4.56	-0.6695	1.54	EMB	embigin
213065_at	0.057578	0.00125	4.52	-0.67052	1.08	ZFC3H1	zinc finger C3H1-type containing
204294_at	0.058346	0.00127	4.5	-0.67387	1.54	AMT	aminomethyltransferase
214945_at	0.056075	0.00116	4.56	-0.67526	1.91	LOC101930363///LOC101928349///LOC100507387///FAM153C///FAM153A///FAM153B	uncharacterized LOC101930363///uncharacterized LOC101928349///uncharacterized LOC100507387///family with sequence similarity 153, member C///family with sequence similarity 153 member A///family with sequence similarity 153 member B
220384_at	0.059	0.0013	4.49	-0.67633	2.01	NME8	NME/NM23 family member 8
216236_s_at	0.055994	0.00114	-4.58	-0.67926	-1.55	SLC2A14///SLC2A3	solute carrier family 2 member 14///solute carrier family 2 member 3
201695_s_at	0.058132	0.00127	-4.51	-0.68123	-2.02	PNP	purine nucleoside phosphorylase
229498_at	0.058884	0.00129	4.49	-0.68264	1.35	MBNL3	muscleblind like splicing regulator 3
214016_s_at	0.054791	0.00107	4.62	-0.68652	0.901	SFPQ	splicing factor proline and glutamine rich
204597_x_at	0.055784	0.00111	-4.59	-0.68737	-2.61	STC1	stanniocalcin 1
217202_s_at	0.054551	0.00106	-4.63	-0.68749	-1.2	GLUL	glutamate-ammonia ligase
222449_at	0.058944	0.00129	-4.49	-0.68762	-2.81	PMEPA1	prostate transmembrane protein, androgen induced 1
1560060_s_at	0.056683	0.00119	-4.55	-0.68831	-1.28	VPS37C	VPS37C, ESCRT-I subunit
213194_at	0.055994	0.00114	-4.58	-0.68999	-2.88	ROBO1	roundabout guidance receptor 1
200712_s_at	0.056947	0.0012	-4.54	-0.69046	-1.07	MAPRE1	microtubule associated protein RP/EB family member 1
212481_s_at	0.052457	0.000934	-4.71	-0.69422	-0.95	TPM4	tropomyosin 4
1556417_a_at	0.054551	0.00106	4.63	-0.69535	1.82
205368_at	0.060066	0.00133	-4.47	-0.69557	-1.25	FAM131B	family with sequence similarity 131 member B
235079_at	0.049348	0.000844	-4.78	-0.69603	-0.634	ZNF704	zinc finger protein 704
218370_s_at	0.059	0.0013	4.49	-0.69691	1.54	S100PBP	S100P binding protein
206136_at	0.055994	0.00113	-4.58	-0.69706	-0.952	FZD5	frizzled class receptor 5
225665_at	0.05975	0.00132	-4.48	-0.70011	-1.29	ZAK	sterile alpha motif and leucine zipper containing kinase AZK
201387_s_at	0.057026	0.00121	-4.54	-0.70168	-3.56	UCHL1	ubiquitin C-terminal hydrolase L1
218325_s_at	0.058637	0.00128	4.5	-0.70435	1.03	DIDO1	death inducer-obliterator 1
213281_at	0.058465	0.00128	-4.5	-0.70583	-2.38	JUN	Jun proto-oncogene, AP-1 transcription factor subunit
215731_s_at	0.059991	0.00133	4.47	-0.70771	1.96	MPHOSPH9	M-phase phosphoprotein 9
239979_at	0.053239	0.00098	4.68	-0.70793	0.789
229960_at	0.046074	0.000716	-4.89	-0.70888	-0.573	MAP3K6	mitogen-activated protein kinase kinase kinase 6
242437_at	0.060334	0.00135	4.47	-0.71098	2.09
200822_x_at	0.057358	0.00124	-4.52	-0.71228	-1.58	TPI1	triosephosphate isomerase 1
229949_at	0.060334	0.00135	4.47	-0.71516	1.86
203888_at	0.059062	0.0013	-4.49	-0.71682	-2.53	THBD	thrombomodulin
207630_s_at	0.05935	0.00131	-4.48	-0.71777	-3.35	CREM	cAMP responsive element modulator
1569062_s_at	0.056967	0.0012	-4.54	-0.72002	-1.53	IQGAP3	IQ motif containing GTPase activating protein 3
230350_at	0.060538	0.00136	4.46	-0.72082	1.25	TIAL1	TIA1 cytotoxic granule-associated RNA binding protein-like 1
1565742_at	0.051739	0.000908	4.73	-0.72083	1.22
1561813_at	0.057016	0.00121	4.54	-0.72118	1.57
235777_at	0.060538	0.00136	4.46	-0.72219	2.05	ANKRD44	ankyrin repeat domain 44
226431_at	0.060538	0.00136	4.46	-0.72289	1.99	FAM117B	family with sequence similarity 117 member B
1562731_s_at	0.056163	0.00117	4.56	-0.72299	1.05	MDS2	myelodysplastic syndrome 2 translocation associated
1560089_at	0.060538	0.00136	4.46	-0.72346	2.1	SLC25A25-AS1	SLC25A25 antisense RNA 1
216834_at	0.059107	0.0013	-4.49	-0.7243	-3.75	RGS1	regulator of G-protein signaling 1
228266_s_at	0.060538	0.00136	-4.46	-0.72717	-2.16	HDGFRP3	hepatoma-derived growth factor, related protein 3
1558740_s_at	0.060587	0.00137	4.46	-0.72759	1.37	LOC105369662	uncharacterized LOC105369662
229494_s_at	0.056075	0.00116	-4.57	-0.72825	-1.46	PHLDA2	pleckstrin homology like domain family A member 2
227628_at	0.056494	0.00119	-4.55	-0.72917	-3	GPX8	glutathione peroxidase 8 (putative)
227805_at	0.057326	0.00123	4.53	-0.73018	1.24	METAP1D	methionyl aminopeptidase type 1D (mitochondrial)
206074_s_at	0.061001	0.00138	-4.45	-0.73118	-1.5	HMGA1	high mobility group AT-hook 1
243024_at	0.061113	0.00139	4.45	-0.73142	1.06	ZNF394	zinc finger protein 394
212900_at	0.059953	0.00133	-4.47	-0.73255	-1.21	SEC24A	SEC24 homolog A, COPII coat complex component
221246_x_at	0.061001	0.00138	-4.45	-0.73535	-2.04	TNS1	tensin 1
228361_at	0.061001	0.00138	4.45	-0.73602	2.02	E2F2	E2F transcription factor 2
232866_at	0.053239	0.000984	4.68	-0.73623	0.958	ZSCAN18	zinc finger and SCAN domain containing 18
1560480_at	0.054688	0.00107	4.62	-0.73636	1.36
1569230_at	0.049072	0.000834	4.79	-0.73691	0.714
229858_at	0.0597	0.00132	4.48	-0.73829	1.49
1558922_at	0.053869	0.001	4.66	-0.73869	0.659
207564_x_at	0.058422	0.00128	4.5	-0.74005	1.15	OGT	O-linked N-acetylglucosamine (GlcNAc) transferase
229656_s_at	0.059505	0.00132	4.48	-0.74085	1.85	EML6	echinoderm microtubule associated protein like 6
208423_s_at	0.060334	0.00135	-4.47	-0.74147	-3.78	MSR1	macrophage scavenger receptor 1
1569773_at	0.056494	0.00119	4.55	-0.74188	1.81	ATP8A1	ATPase phospholipid transporting 8A1
234165_at	0.059	0.0013	4.49	-0.74894	2.11	PTGDR	prostaglandin D2 receptor
204284_at	0.056075	0.00116	-4.57	-0.74956	-2.17	PPP1R3C	protein phosphatase 1 regulatory subunit 3C
1565913_at	0.060538	0.00136	4.46	-0.75022	2.13
208720_s_at	0.055784	0.00111	4.59	-0.75382	0.691	RBM39	RNA binding motif protein 39
204348_s_at	0.060356	0.00135	-4.46	-0.75421	-3.15	LOC100507855///AK4	adenylate kinase 4, mitochondrial-like///adenylate kinase 4
241254_at	0.060973	0.00138	4.45	-0.75594	2.15
204773_at	0.061496	0.00141	4.43	-0.7586	2.02	IL11RA	interleukin 11 receptor subunit alpha
1556316_s_at	0.061148	0.00139	-4.44	-0.76001	-1.91	MIF-AS1	MIF antisense RNA 1
1552618_at	0.061496	0.00141	-4.44	-0.76123	-1.9	STX6	syntaxin 6
232005_at	0.057016	0.00121	4.54	-0.76344	1.04	DNAH1	dynein axonemal heavy chain 1
201465_s_at	0.061496	0.00141	-4.44	-0.76515	-2.7	JUN	Jun proto-oncogene, AP-1 transcription factor subunit
208790_s_at	0.060538	0.00136	-4.46	-0.76589	-1.97	PTRF	polymerase I and transcript release factor
204530_s_at	0.056075	0.00116	4.57	-0.76687	1.59	TOX	thymocyte selection associated high mobility group box
229454_at	0.06148	0.0014	4.44	-0.76963	2.25	BCLAF1	BCL2 associated transcription factor 1
232724_at	0.061496	0.00144	4.42	-0.76992	1.42	MS4A6A	membrane spanning 4-domains A6A
1559565_x_at	0.057391	0.00124	4.52	-0.77111	1.51
230056_at	0.057326	0.00123	4.53	-0.77341	1.37	BPTF	bromodomain PHD finger transcription factor
240327_at	0.061496	0.00144	4.42	-0.77473	1.45
228111_s_at	0.061496	0.00143	4.43	-0.77496	1.44	DNAH1	dynein axonemal heavy chain 1
205898_at	0.061474	0.0014	4.44	-0.77613	3.1	CX3CR1	C-X3-C motif chemokine receptor 1
235890_at	0.061496	0.00142	4.43	-0.77702	1.28	TBL1XR1	transducin (beta)-like 1 X-linked receptor 1
217624_at	0.061725	0.00145	4.42	-0.78027	1.71	PDAP1	PDGFA associated protein 1
217540_at	0.061836	0.00146	4.41	-0.78197	1.48	NXPE3	neurexophilin and PC-esterase domain family member 3
244357_at	0.061496	0.00141	4.44	-0.78392	3.2
235987_at	0.061237	0.0014	4.44	-0.78405	3.12	PRKXP1	protein kinase, X-linked, pseudogene 1
236301_at	0.061496	0.00142	4.43	-0.78419	2.24	IKZF3	IKAROS family zinc finger 3
228381_at	0.061836	0.00146	4.41	-0.7857	1.8	ATF7IP2	activating transcription factor 7 interacting protein 2
201802_at	0.061827	0.00146	-4.41	-0.78705	-2.16	SLC29A1	solute carrier family 29 member 1 (Augustine blood group)
219886_at	0.061936	0.00147	4.41	-0.78916	1.59	CEP97	centrosomal protein 97
202828_s_at	0.061496	0.00144	-4.42	-0.79171	-1.52	MMP14	matrix metallopeptidase 14
213666_at	0.061856	0.00147	4.41	-0.79211	1.61	2024-09-06	septin 6
243315_at	0.058002	0.00126	4.51	-0.7923	1.83
229078_s_at	0.053915	0.00101	4.66	-0.79311	0.854	GPALPP1	GPALPP motifs containing 1
209967_s_at	0.061496	0.00143	-4.43	-0.79342	-3.71	CREM	cAMP responsive element modulator
230546_at	0.061496	0.00144	-4.42	-0.79797	-1.87	VASH1	vasohibin 1
238109_at	0.062059	0.00148	4.4	-0.79868	1.28	ZNF782	zinc finger protein 782
209335_at	0.054227	0.00103	-4.65	-0.79889	-1.4	DCN	decorin
214872_at	0.054551	0.00105	4.63	-0.79922	0.653	RIF1	replication timing regulatory factor 1
241001_at	0.057445	0.00124	4.52	-0.80009	0.964
226040_at	0.061496	0.00143	4.43	-0.804	1.36	TRIM56	tripartite motif containing 56
226927_at	0.056494	0.00118	4.55	-0.80704	1.17	C12orf73	chromosome 12 open reading frame 73
1565596_at	0.057026	0.00121	4.54	-0.80794	1.13
229705_at	0.062077	0.00149	4.4	-0.80819	1.66	PIK3C3	phosphatidylinositol 3-kinase catalytic subunit type 3
211240_x_at	0.062059	0.00148	-4.4	-0.80873	-1.75	TMX2-CTNND1///CTNND1	TMX2-CTNND1 readthrough (NMD candidate)///catenin delta 1
1563498_s_at	0.061496	0.00141	4.43	-0.8101	2.86	SLC25A45	solute carrier family 25 member 45
240410_at	0.052473	0.00094	4.71	-0.81304	1.05
236291_at	0.061496	0.00143	4.43	-0.81738	1.92	RDH5	retinol dehydrogenase 5
1552321_a_at	0.061496	0.00144	4.42	-0.81754	2.46	CCDC65	coiled-coil domain containing 65
214211_at	0.056085	0.00116	-4.56	-0.8187	-1.05	FTH1	ferritin heavy chain 1
226718_at	0.061936	0.00147	4.41	-0.8188	2.43	AMIGO1	adhesion molecule with Ig like domain 1
201464_x_at	0.060829	0.00137	-4.45	-0.81993	-1.93	JUN	Jun proto-oncogene, AP-1 transcription factor subunit
201448_at	0.062628	0.00151	4.39	-0.82071	1.29	TIA1	TIA1 cytotoxic granule-associated RNA binding protein
227779_at	0.061496	0.00144	-4.42	-0.8219	-2.64	ECSCR	endothelial cell surface expressed chemotaxis and apoptosis regulator
226019_at	0.062059	0.00148	4.4	-0.82214	1.17	OMA1	OMA1 zinc metallopeptidase
217397_at	0.0597	0.00132	4.48	-0.82311	1.67	YME1L1	YME1 like 1 ATPase
236603_at	0.061237	0.0014	4.44	-0.82434	2.03
1557994_at	0.061496	0.00142	4.43	-0.82669	2.91	TTN	titin
223394_at	0.062059	0.00148	-4.4	-0.82714	-1.57	SERTAD1	SERTA domain containing 1
236293_at	0.061148	0.00139	4.44	-0.82823	1.06	RHOH	ras homolog family member H
221239_s_at	0.061496	0.00143	4.43	-0.83186	2	FCRL2	Fc receptor like 2
34449_at	0.061849	0.00146	4.41	-0.83216	1.31	CASP2	caspase 2
204363_at	0.061496	0.00144	-4.42	-0.8334	-3.58	F3	coagulation factor III, tissue factor
1554248_at	0.062731	0.00153	4.38	-0.83444	1.95	ZNF638	zinc finger protein 638
232044_at	0.062731	0.00153	4.38	-0.83541	1.29	RBBP6	RB binding protein 6, ubiquitin ligase
236197_at	0.061836	0.00146	4.41	-0.83649	1.13
224097_s_at	0.062731	0.00153	-4.38	-0.8422	-1.58	F11R	F11 receptor
227099_s_at	0.061496	0.00141	-4.43	-0.84223	-2.39	C11orf96	chromosome 11 open reading frame 96
214716_at	0.061958	0.00147	-4.41	-0.84299	-1.35	BMP2K	BMP2 inducible kinase
217691_x_at	0.062964	0.00155	-4.37	-0.84737	-1.35	MIR6787///SLC16A3	microRNA 6787///solute carrier family 16 member 3
1563542_a_at	0.062628	0.00151	4.39	-0.84831	1.39	SCML4	sex comb on midleg-like 4 (Drosophila)
223748_at	0.061496	0.00142	-4.43	-0.84889	-1.43	SLC4A11	solute carrier family 4 member 11
202543_s_at	0.062059	0.00148	-4.4	-0.85117	-1.19	GMFB	glia maturation factor beta
204570_at	0.061496	0.00144	-4.42	-0.85207	-2.31	COX7A1	cytochrome c oxidase subunit 7A1
212093_s_at	0.062059	0.00148	-4.4	-0.85229	-2.85	MTUS1	microtubule associated tumor suppressor 1
225342_at	0.061844	0.00146	-4.41	-0.85351	-3.94	LOC100507855///AK4	adenylate kinase 4, mitochondrial-like///adenylate kinase 4
221881_s_at	0.062059	0.00148	-4.4	-0.85407	-1.78	CLIC4	chloride intracellular channel 4
203530_s_at	0.061685	0.00145	-4.42	-0.8579	-1.05	STX4	syntaxin 4
1556404_a_at	0.053036	0.000959	4.69	-0.85949	1.02	ZNRF2P1	zinc and ring finger 2 pseudogene 1
1555613_a_at	0.062731	0.00152	4.38	-0.86052	1.17	ZAP70	zeta chain of T cell receptor associated protein kinase 70
213595_s_at	0.063092	0.00156	-4.37	-0.86206	-1.55	CDC42BPA	CDC42 binding protein kinase alpha
209497_s_at	0.063339	0.00157	4.36	-0.86362	1.48	RBM4B	RNA binding motif protein 4B
204858_s_at	0.062417	0.0015	-4.39	-0.86416	-1.05	TYMP	thymidine phosphorylase
230270_at	0.063092	0.00156	4.37	-0.86501	1.71	PRPF38B	pre-mRNA processing factor 38B
214917_at	0.055841	0.00112	4.59	-0.86577	1.13	PRKAA1	protein kinase AMP-activated catalytic subunit alpha 1
232165_at	0.061496	0.00143	4.43	-0.86999	1.94	EPPK1	epiplakin 1
209263_x_at	0.062974	0.00155	-4.37	-0.8724	-1.64	TSPAN4	tetraspanin 4
1555310_a_at	0.057358	0.00124	4.52	-0.87344	1.27	PAK6	p21 (RAC1) activated kinase 6
214032_at	0.063734	0.00159	4.36	-0.87356	1.61	ZAP70	zeta chain of T cell receptor associated protein kinase 70
220560_at	0.063075	0.00156	4.37	-0.87399	2.26	C11orf21	chromosome 11 open reading frame 21
214435_x_at	0.062417	0.0015	-4.39	-0.87631	-2.05	RALA	RALA Ras like proto-oncogene A
239028_at	0.057445	0.00124	-4.52	-0.877	-0.836	LYPD6	LY6/PLAUR domain containing 6
229292_at	0.057925	0.00126	4.51	-0.87775	1.11	EPB41L5	erythrocyte membrane protein band 4.1 like 5
242850_at	0.064034	0.00162	4.34	-0.87973	1.3	HMBOX1	homeobox containing 1
225080_at	0.063795	0.00159	-4.35	-0.88041	-1.47	MYO1C	myosin IC
230986_at	0.062731	0.00154	4.38	-0.88052	1.56	KLF8	Kruppel like factor 8
200885_at	0.064034	0.00161	-4.35	-0.88143	-2.12	RHOC	ras homolog family member C
235046_at	0.062059	0.00149	4.4	-0.88154	3.41	INPP4B	inositol polyphosphate-4-phosphatase type II B
228466_at	0.064034	0.00161	4.35	-0.88195	1.74	GABPB2	GA binding protein transcription factor beta subunit 2
232079_s_at	0.063451	0.00158	-4.36	-0.88323	-2.18	NECTIN2	nectin cell adhesion molecule 2
227951_s_at	0.064034	0.00162	4.34	-0.88379	1.16	FAM98C	family with sequence similarity 98 member C
239525_at	0.060278	0.00134	-4.47	-0.8844	-1.41	CTTNBP2NL	CTTNBP2 N-terminal like
202379_s_at	0.062731	0.00153	4.38	-0.88598	1.26	NKTR	natural killer cell triggering receptor
210224_at	0.06412	0.00163	-4.34	-0.88682	-1.28	MR1	major histocompatibility complex, class I-related
200994_at	0.064034	0.00162	-4.34	-0.88785	-1.24	IPO7	importin 7
200832_s_at	0.063092	0.00157	-4.37	-0.88882	-4.09	SCD	stearoyl-CoA desaturase
238021_s_at	0.062731	0.00152	-4.39	-0.88907	-2.74	CRNDE	colorectal neoplasia differentially expressed (non-protein coding)
231976_at	0.06412	0.00164	4.34	-0.8893	1.28	LINS1	lines homolog 1
223845_at	0.062731	0.00153	-4.38	-0.89007	-1.3	VSIG10	V-set and immunoglobulin domain containing 10
241417_at	0.057758	0.00125	4.51	-0.89034	1.59
1552362_a_at	0.062731	0.00154	4.38	-0.89185	1.49	LEAP2	liver enriched antimicrobial peptide 2
210425_x_at	0.06412	0.00163	4.34	-0.89459	2.12	LOC101930583///GOLGA8B///GOLGA8A	uncharacterized LOC101930583///golgin A8 family member B///golgin A8 family member A
225139_at	0.062731	0.00153	4.38	-0.895	1.07	NFATC3	nuclear factor of activated T-cells 3
211844_s_at	0.062731	0.00153	-4.38	-0.89622	-2.9	NRP2	neuropilin 2
218920_at	0.064157	0.00165	4.33	-0.89643	1.19	FAM193B	family with sequence similarity 193 member B
215134_at	0.064034	0.00162	-4.34	-0.9	-1.91	PI4K2A	phosphatidylinositol 4-kinase type 2 alpha
231222_at	0.064034	0.0016	4.35	-0.90061	1.41
1562275_at	0.061836	0.00146	-4.41	-0.90218	-3.8
227957_at	0.064034	0.00161	-4.35	-0.90321	-1.83	GSN	gelsolin
231358_at	0.062731	0.00153	-4.38	-0.90348	-2.84	MRO	maestro
230589_at	0.064034	0.00162	4.34	-0.90502	1.89	TRAF3IP2-AS1	TRAF3IP2 antisense RNA 1
1552925_at	0.052457	0.000937	-4.71	-0.90521	-0.829	PCDH10	protocadherin 10
238568_s_at	0.06412	0.00164	4.33	-0.90845	1.66	NPC1	NPC intracellular cholesterol transporter 1
232589_at	0.061496	0.00142	4.43	-0.90904	1.67	LOC102606465	uncharacterized LOC102606465
243739_at	0.053239	0.000981	4.68	-0.90986	0.974
214465_at	0.062296	0.00149	4.4	-0.9099	1.5	ORM2///ORM1	orosomucoid 2///orosomucoid 1
237071_at	0.063712	0.00159	4.36	-0.91052	2.06
228599_at	0.06297	0.00155	4.37	-0.91228	3.21	MS4A1	membrane spanning 4-domains A1
219181_at	0.061496	0.00142	-4.43	-0.91247	-3.11	LIPG	lipase G, endothelial type
1554618_at	0.062733	0.00154	4.38	-0.91288	1.39	AGFG2	ArfGAP with FG repeats 2
228007_at	0.06412	0.00164	4.34	-0.9137	1.07	CEP85L	centrosomal protein 85 like
208407_s_at	0.06468	0.00167	-4.32	-0.91587	-1.76	TMX2-CTNND1///CTNND1	TMX2-CTNND1 readthrough (NMD candidate)///catenin delta 1
242079_at	0.061001	0.00138	-4.45	-0.91749	-0.814	RGS12	regulator of G-protein signaling 12
237746_at	0.064157	0.00165	4.33	-0.91922	1.49
219073_s_at	0.063092	0.00156	4.37	-0.92011	2.68	OSBPL10	oxysterol binding protein like 10
201745_at	0.064034	0.00162	-4.35	-0.92241	-1	TWF1	twinfilin actin binding protein 1
240902_at	0.064034	0.00161	4.35	-0.92298	2.32	LINC00641	long intergenic non-protein coding RNA 641
204638_at	0.064034	0.00162	-4.35	-0.92403	-3.62	ACP5	acid phosphatase 5, tartrate resistant
209760_at	0.06412	0.00164	4.34	-0.92568	1.5	KIAA0922	KIAA0922
214007_s_at	0.064712	0.00168	-4.32	-0.92606	-1.16	TWF1	twinfilin actin binding protein 1
234994_at	0.056075	0.00115	4.57	-0.92913	1.53	TMEM200A	transmembrane protein 200A
224710_at	0.065075	0.0017	-4.31	-0.92943	-1.6	NARR///RAB34	nine-amino acid residue-repeats///RAB34, member RAS oncogene family
240520_at	0.063092	0.00156	4.37	-0.92984	1.22
235547_at	0.06412	0.00164	4.33	-0.93088	1.64	N4BP2L2	NEDD4 binding protein 2 like 2
37079_at	0.064953	0.00169	-4.32	-0.93167	-1.22	NUS1P3	NUS1 dehydrodolichyl diphosphate synthase subunit pseudogene 3
201848_s_at	0.06463	0.00167	-4.32	-0.93169	-2.43	BNIP3	BCL2 interacting protein 3
208394_x_at	0.063019	0.00155	-4.37	-0.93342	-4.07	ESM1	endothelial cell specific molecule 1
238457_at	0.065129	0.0017	4.31	-0.93414	1.89	DGKE	diacylglycerol kinase epsilon
219572_at	0.062059	0.00148	-4.4	-0.93519	-2.29	CADPS2	calcium dependent secretion activator 2
242529_x_at	0.062731	0.00152	4.38	-0.93654	2.19
232181_at	0.064344	0.00166	4.33	-0.93686	1.56	PPARGC1B	PPARG coactivator 1 beta
235751_s_at	0.06412	0.00164	-4.33	-0.93758	-3.44	VMO1	vitelline membrane outer layer 1 homolog
239292_at	0.061496	0.00142	4.43	-0.93771	1.26
1565788_at	0.057358	0.00124	4.52	-0.93873	1.48
215751_at	0.065147	0.00171	4.31	-0.94027	2.16	RBM26	RNA binding motif protein 26
240015_at	0.06468	0.00167	4.32	-0.94048	1.46	PRKCQ-AS1	PRKCQ antisense RNA 1
217949_s_at	0.065218	0.00171	-4.31	-0.94467	-1.86	VKORC1	vitamin K epoxide reductase complex subunit 1
239238_at	0.065379	0.00172	4.31	-0.94885	2.19
217630_at	0.065129	0.0017	4.31	-0.95068	2.31	ANGEL2	angel homolog 2
208227_x_at	0.057016	0.00121	4.54	-0.95223	0.861	ADAM22	ADAM metallopeptidase domain 22
200839_s_at	0.057758	0.00125	-4.51	-0.95254	-1.37	CTSB	cathepsin B
213359_at	0.065218	0.00171	4.31	-0.95445	1.91	HNRNPD	heterogeneous nuclear ribonucleoprotein D
218248_at	0.062964	0.00155	4.37	-0.95447	1.1	FAM111A	family with sequence similarity 111 member A
207324_s_at	0.062731	0.00152	4.39	-0.95546	2.84	DSC1	desmocollin 1
222766_at	0.063092	0.00156	4.37	-0.95641	1.61	POLR3K	RNA polymerase III subunit K
216202_s_at	0.064157	0.00165	4.33	-0.95644	1.45	SPTLC2	serine palmitoyltransferase long chain base subunit 2
201482_at	0.06412	0.00164	-4.34	-0.95717	-1.25	QSOX1	quiescin sulfhydryl oxidase 1
204472_at	0.062731	0.00154	-4.38	-0.95896	-4.18	GEM	GTP binding protein overexpressed in skeletal muscle
1568815_a_at	0.064157	0.00165	4.33	-0.95901	1.14	DDX50	DEAD-box helicase 50
1554980_a_at	0.06412	0.00164	-4.34	-0.9599	-3.55	ATF3	activating transcription factor 3
240634_x_at	0.061148	0.00139	4.44	-0.95995	1.56
229723_at	0.062731	0.00154	4.38	-0.96007	1.23	TAGAP	T-cell activation RhoGTPase activating protein
205884_at	0.065742	0.00175	4.29	-0.96184	1.45	ITGA4	integrin subunit alpha 4
213906_at	0.065129	0.0017	4.31	-0.96353	3.07	MYBL1	MYB proto-oncogene like 1
243797_at	0.065437	0.00174	4.3	-0.96354	2.55	STK17B	serine/threonine kinase 17b
1570505_at	0.055994	0.00114	4.58	-0.96594	0.971	ABCB4	ATP binding cassette subfamily B member 4
203129_s_at	0.065424	0.00173	4.3	-0.96657	1.29	KIF5C	kinesin family member 5C
219724_s_at	0.065424	0.00173	4.3	-0.96764	2.23	TESPA1	thymocyte expressed, positive selection associated 1
201262_s_at	0.064034	0.00161	-4.35	-0.96814	-1.83	BGN	biglycan
211966_at	0.06412	0.00164	-4.34	-0.96861	-2.23	COL4A2	collagen type IV alpha 2 chain
225516_at	0.06379	0.00159	-4.36	-0.97057	-3.83	SLC7A2	solute carrier family 7 member 2
210972_x_at	0.064157	0.00165	4.33	-0.9708	2.78	TRAC///TRAJ17///TRAV20///TRDV2	T-cell receptor alpha constant///T cell receptor alpha joining 17///T cell receptor alpha variable 20///T cell receptor delta variable 2
228421_s_at	0.063092	0.00156	-4.37	-0.97087	-4.51	EFEMP1	EGF containing fibulin like extracellular matrix protein 1
228311_at	0.06412	0.00164	-4.34	-0.97129	-3.34	BCL6B	B-cell CLL/lymphoma 6B
235563_at	0.064124	0.00165	-4.33	-0.97138	-3.14	GPRC5A	G protein-coupled receptor class C group 5 member A
209346_s_at	0.065742	0.00175	-4.29	-0.97211	-2.24	PI4K2A	phosphatidylinositol 4-kinase type 2 alpha
227333_at	0.065887	0.00176	-4.29	-0.97305	-2.06	DCUN1D3	defective in cullin neddylation 1 domain containing 3
234168_at	0.065437	0.00174	4.3	-0.97321	1.98	TAF15	TATA-box binding protein associated factor 15
230039_at	0.065424	0.00173	4.3	-0.97337	2.34	TRAPPC9	trafficking protein particle complex 9
201070_x_at	0.064034	0.00162	4.34	-0.97504	0.987	SF3B1	splicing factor 3b subunit 1
233324_at	0.066389	0.00178	4.28	-0.97586	1.21	TRERF1	transcriptional regulating factor 1
233015_at	0.064663	0.00167	4.32	-0.97818	1.33	MBNL1	muscleblind like splicing regulator 1
206034_at	0.065424	0.00173	-4.3	-0.97873	-1.19	SERPINB8	serpin family B member 8
241074_at	0.065407	0.00172	4.3	-0.97905	1.75
1554411_at	0.064857	0.00168	-4.32	-0.98509	-1.16	CTNNB1	catenin beta 1
239491_at	0.061496	0.00144	4.42	-0.98673	0.967	CERS5	ceramide synthase 5
221914_at	0.064712	0.00168	-4.32	-0.98954	-3.4	SYN1	synapsin I
238942_at	0.062683	0.00151	4.39	-0.98981	1.5
242024_at	0.06664	0.0018	4.28	-0.99687	2.22
228506_at	0.061878	0.00147	4.41	-0.99805	1.26	NSMCE4A	NSE4 homolog A, SMC5-SMC6 complex component
216203_at	0.064892	0.00169	4.32	-1.00054	1.76	SPTLC2	serine palmitoyltransferase long chain base subunit 2
228577_x_at	0.067535	0.00183	4.26	-1.001	1.22	ODF2L	outer dense fiber of sperm tails 2 like
226393_at	0.065424	0.00173	4.3	-1.00167	1.66	CYP2U1	cytochrome P450 family 2 subfamily U member 1
207443_at	0.061496	0.00144	4.42	-1.00499	1.48	NR2E1	nuclear receptor subfamily 2 group E member 1
1568748_at	0.063258	0.00157	4.36	-1.00537	0.848
241092_at	0.062417	0.0015	4.39	-1.0064	1.53
239479_x_at	0.064034	0.00162	4.34	-1.01122	1.47
1554631_at	0.067535	0.00183	4.26	-1.01147	1.84	ATM	ATM serine/threonine kinase
201005_at	0.06412	0.00164	-4.34	-1.01203	-2.53	CD9	CD9 molecule
234233_s_at	0.061725	0.00145	-4.42	-1.01406	-1.61	EMP1	epithelial membrane protein 1
203355_s_at	0.066102	0.00177	-4.29	-1.0167	-2.56	PSD3	pleckstrin and Sec7 domain containing 3
244110_at	0.064034	0.00162	4.34	-1.01695	1.68	KMT2A	lysine methyltransferase 2A
229346_at	0.065437	0.00173	-4.3	-1.0182	-2.24	NES	nestin
213051_at	0.065424	0.00173	4.3	-1.02016	1.29	ZC3HAV1	zinc finger CCCH-type containing, antiviral 1
225050_at	0.067812	0.00185	4.26	-1.02041	1.57	ZNF512	zinc finger protein 512
220307_at	0.067677	0.00184	4.26	-1.0265	2.17	CD244	CD244 molecule
230753_at	0.068306	0.00188	4.25	-1.02678	1.58	PATL2	PAT1 homolog 2
218574_s_at	0.066102	0.00177	-4.29	-1.02749	-2.42	LMCD1	LIM and cysteine rich domains 1
225850_at	0.066102	0.00177	-4.29	-1.02793	-1.33	SFT2D1	SFT2 domain containing 1
239146_at	0.064953	0.00169	4.32	-1.03007	2.43	CLDND1	claudin domain containing 1
1553645_at	0.055784	0.00111	4.59	-1.0342	1.17	CCDC141	coiled-coil domain containing 141
235528_at	0.064857	0.00168	4.32	-1.03444	0.977	GUCA1B	guanylate cyclase activator 1B
238012_at	0.063075	0.00156	4.37	-1.03446	1.23	DPP7	dipeptidyl peptidase 7
219233_s_at	0.068306	0.00187	4.25	-1.03525	1.61	GSDMB	gasdermin B
225141_at	0.06664	0.00179	4.28	-1.03533	0.967	NFATC3	nuclear factor of activated T-cells 3
203685_at	0.067213	0.00182	4.27	-1.03811	2.12	BCL2	BCL2, apoptosis regulator
241501_at	0.061496	0.00144	4.42	-1.03896	0.826
225238_at	0.06878	0.0019	4.24	-1.03949	1.59	MSI2	musashi RNA binding protein 2
215083_at	0.067056	0.00181	4.27	-1.04073	1.7
223999_at	0.067607	0.00184	4.26	-1.04255	1.76	PPIL2	peptidylprolyl isomerase like 2
232284_at	0.06878	0.0019	4.24	-1.04535	2.28	PSMD6-AS2	PSMD6 antisense RNA 2
226548_at	0.06878	0.0019	4.24	-1.04541	2.04	SBK1	SH3 domain binding kinase 1
228752_at	0.068891	0.00191	4.24	-1.04646	1.35	CRACR2A	calcium release activated channel regulator 2A
222877_at	0.065836	0.00175	-4.29	-1.04724	-3.95	NRP2	neuropilin 2
235053_at	0.064034	0.00162	4.34	-1.04847	1.27
214441_at	0.069063	0.00193	-4.23	-1.04854	-1.52	STX6	syntaxin 6
201853_s_at	0.067813	0.00185	4.26	-1.04956	1.8	CDC25B	cell division cycle 25B
212338_at	0.065424	0.00173	-4.3	-1.05297	-1.58	MYO1D	myosin ID
1558787_a_at	0.068767	0.00189	4.24	-1.05566	2.39	TSPAN3	tetraspanin 3
239171_at	0.062417	0.0015	4.39	-1.05866	1.86
236334_at	0.066775	0.0018	4.27	-1.06158	1.08
216092_s_at	0.06753	0.00183	-4.26	-1.06209	-2.85	SLC7A8	solute carrier family 7 member 8
228810_at	0.069188	0.00194	-4.23	-1.06418	-1.5	CCNYL1	cyclin Y like 1
1566108_at	0.066102	0.00177	4.29	-1.06654	1.5	MYNN	myoneurin
203345_s_at	0.06934	0.00196	4.22	-1.06761	1.19	MTF2	metal response element binding transcription factor 2
242837_at	0.068306	0.00187	4.25	-1.06795	2.31	SRSF4	serine and arginine rich splicing factor 4
206702_at	0.065742	0.00175	-4.29	-1.06863	-3.05	TEK	TEK receptor tyrosine kinase
213606_s_at	0.068787	0.0019	-4.24	-1.07081	-1.14	ARHGDIA	Rho GDP dissociation inhibitor alpha
227504_s_at	0.069387	0.00196	4.22	-1.07084	1.46	MED28	mediator complex subunit 28
211005_at	0.066102	0.00177	4.29	-1.07223	1.88	LAT	linker for activation of T-cells
241435_at	0.069169	0.00194	4.23	-1.07258	2.33
242866_x_at	0.069206	0.00194	4.22	-1.07437	1.85	POU2F2	POU class 2 homeobox 2
220594_at	0.069169	0.00193	4.23	-1.07515	1.76	OGT	O-linked N-acetylglucosamine (GlcNAc) transferase
1561058_at	0.068787	0.0019	4.24	-1.07624	1.59
212800_at	0.066389	0.00178	-4.28	-1.08038	-1.49	STX6	syntaxin 6
233642_s_at	0.06934	0.00196	4.22	-1.08109	1.22	HEATR5B	HEAT repeat containing 5B
1558111_at	0.068787	0.0019	4.24	-1.08198	1.59	MBNL1	muscleblind like splicing regulator 1
1565816_at	0.069619	0.00197	4.21	-1.08309	1.31	IKZF1	IKAROS family zinc finger 1
204969_s_at	0.069239	0.00195	-4.22	-1.08466	-2.31	RDX	radixin
208174_x_at	0.068306	0.00188	4.25	-1.08551	1.18	ZRSR2	zinc finger CCCH-type, RNA binding motif and serine/arginine rich 2
203571_s_at	0.069169	0.00194	-4.23	-1.08696	-1.61	ADIRF	adipogenesis regulatory factor
244360_at	0.06919	0.00194	4.23	-1.0885	1.81	FBXL17	F-box and leucine rich repeat protein 17
221664_s_at	0.069063	0.00192	-4.23	-1.08907	-1.29	F11R	F11 receptor
242305_at	0.06934	0.00196	4.22	-1.09049	1.44	LOC645513	septin 7 pseudogene
233337_s_at	0.062731	0.00154	-4.38	-1.09197	-1.07	SEZ6L2	seizure related 6 homolog like 2
209539_at	0.06587	0.00176	4.29	-1.09646	0.97	ARHGEF6	Rac/Cdc42 guanine nucleotide exchange factor 6
236609_at	0.06897	0.00191	4.23	-1.09733	1.55	PMS1	PMS1 homolog 1, mismatch repair system component
1559975_at	0.070113	0.002	4.21	-1.09768	1.74	BTG1	BTG anti-proliferation factor 1
1552318_at	0.069621	0.00198	4.21	-1.09857	2.9	GIMAP1	GTPase, IMAP family member 1
242292_at	0.06625	0.00178	4.28	-1.09965	1.94	FAM226B///FAM226A	family with sequence similarity 226 member B (non-protein coding)///family with sequence similarity 226 member A (non-protein coding)
218559_s_at	0.06412	0.00163	-4.34	-1.10018	-1.65	MAFB	MAF bZIP transcription factor B
222066_at	0.068306	0.00187	-4.25	-1.1013	-2.76	EPB41L1	erythrocyte membrane protein band 4.1 like 1
208632_at	0.068008	0.00186	4.25	-1.10333	1.35	RNF10	ring finger protein 10
236907_at	0.069063	0.00192	4.23	-1.10421	2.71
213316_at	0.06351	0.00158	-4.36	-1.10479	-2.18	KIAA1462	KIAA1462
222810_s_at	0.065379	0.00172	-4.31	-1.10529	-1.74	RASAL2	RAS protein activator like 2
228103_s_at	0.068891	0.00191	-4.24	-1.10754	-3.51
1556205_at	0.070158	0.002	4.2	-1.11046	1.99
218740_s_at	0.067677	0.00184	4.26	-1.11097	1.35	CDK5RAP3	CDK5 regulatory subunit associated protein 3
240174_at	0.070284	0.00201	4.2	-1.11115	2.95
217778_at	0.070971	0.00207	-4.18	-1.11377	-1.21	SLC39A1	solute carrier family 39 member 1
204846_at	0.068681	0.00189	-4.24	-1.11458	-3.43	CP	ceruloplasmin (ferroxidase)
229629_at	0.070056	0.002	4.21	-1.11623	2.53
1567107_s_at	0.060549	0.00137	-4.46	-1.11661	-0.653	TPM4	tropomyosin 4
211437_at	0.070493	0.00203	4.2	-1.11684	2.13
1559331_x_at	0.070711	0.00204	4.19	-1.11971	1.49
206407_s_at	0.066938	0.00181	-4.27	-1.12026	-0.944	CCL13	C-C motif chemokine ligand 13
208277_at	0.064034	0.00161	-4.35	-1.12034	-0.809	PITX3	paired like homeodomain 3
217356_s_at	0.06664	0.00179	-4.28	-1.12135	-1.04	PGK1	phosphoglycerate kinase 1
235999_at	0.070113	0.002	4.21	-1.12146	1.64
224417_at	0.070857	0.00205	4.19	-1.12368	1.65
228102_at	0.068853	0.00191	-4.24	-1.12519	-3.2
225480_at	0.071373	0.00209	-4.18	-1.12802	-1.18	C1orf122	chromosome 1 open reading frame 122
217455_s_at	0.060538	0.00136	-4.46	-1.12823	-0.613	SSTR2	somatostatin receptor 2
214702_at	0.057477	0.00124	-4.52	-1.12898	-1.28	FN1	fibronectin 1
1555920_at	0.070713	0.00205	4.19	-1.1293	1.49	CBX3	chromobox 3
214462_at	0.061496	0.00144	-4.42	-1.1295	-1.04	SOCS6	suppressor of cytokine signaling 6
209488_s_at	0.06692	0.00181	-4.27	-1.13002	-2.12	RBPMS	RNA binding protein with multiple splicing
1558409_at	0.063092	0.00157	4.37	-1.13049	1.41
1554599_x_at	0.071199	0.00208	4.18	-1.1307	1.35	LIG3	DNA ligase 3
215099_s_at	0.070713	0.00205	4.19	-1.13094	1.84	RXRB	retinoid X receptor beta
206020_at	0.069723	0.00198	-4.21	-1.13269	-1.56	SOCS6	suppressor of cytokine signaling 6
232588_at	0.060538	0.00136	4.46	-1.13354	0.852	STAG1	stromal antigen 1
201560_at	0.069169	0.00193	-4.23	-1.13392	-1.78	CLIC4	chloride intracellular channel 4
209953_s_at	0.070905	0.00206	-4.19	-1.13655	-1.04	CDC37	cell division cycle 37
235434_at	0.07177	0.00212	4.17	-1.13831	1.32	CCDC134	coiled-coil domain containing 134
235597_s_at	0.071773	0.00212	4.17	-1.14129	1.44	RGPD2///RGPD1	RANBP2-like and GRIP domain containing 2///RANBP2-like and GRIP domain containing 1
233241_at	0.054144	0.00102	4.65	-1.14137	0.649	KIZ	kizuna centrosomal protein
238364_x_at	0.069767	0.00199	4.21	-1.14428	1.74	GLI4	GLI family zinc finger 4
242287_at	0.07043	0.00202	4.2	-1.14897	1.71	CLIP1	CAP-Gly domain containing linker protein 1
235975_at	0.065006	0.00169	4.31	-1.14955	1.46	MTO1	mitochondrial tRNA translation optimization 1
242495_at	0.061496	0.00142	4.43	-1.14988	0.759
229146_at	0.070493	0.00202	4.2	-1.15273	1.37	C7orf31	chromosome 7 open reading frame 31
219906_at	0.071965	0.00214	4.16	-1.15313	1.75	EBLN2	endogenous Bornavirus-like nucleoprotein 2
201825_s_at	0.070493	0.00202	-4.2	-1.15354	-1.59	SCCPDH	saccharopine dehydrogenase (putative)
221854_at	0.062731	0.00152	-4.39	-1.1537	-0.8	PKP1	plakophilin 1
237333_at	0.069538	0.00197	4.22	-1.15372	1.41	RBBP4	RB binding protein 4, chromatin remodeling factor
226272_at	0.071167	0.00208	4.18	-1.15465	2.22	RCAN3	RCAN family member 3
219506_at	0.071355	0.00209	-4.18	-1.15483	-2.76	C1orf54	chromosome 1 open reading frame 54
1554634_at	0.059062	0.0013	4.49	-1.15579	0.652	PDS5B	PDS5 cohesin associated factor B
235580_at	0.07167	0.00211	4.17	-1.15647	1.64	ZNF141	zinc finger protein 141
229249_at	0.071965	0.00214	4.16	-1.15774	1.24
240409_at	0.070493	0.00202	4.2	-1.16009	1.43	TPTE2P5	transmembrane phosphoinositide 3-phosphatase and tensin homolog 2 pseudogene 5
203426_s_at	0.071502	0.0021	-4.17	-1.16014	-1.69	IGFBP5	insulin like growth factor binding protein 5
225786_at	0.07167	0.00211	4.17	-1.16244	1.4
204596_s_at	0.070659	0.00204	-4.19	-1.16503	-1.45	STC1	stanniocalcin 1
1556593_s_at	0.064034	0.00161	4.35	-1.16511	1.81
243318_at	0.070857	0.00206	4.19	-1.16516	1.89	DCAF8	DDB1 and CUL4 associated factor 8
201573_s_at	0.070113	0.002	-4.21	-1.16835	-0.97	ETF1	eukaryotic translation termination factor 1
210384_at	0.071167	0.00208	4.18	-1.17119	1.26	PRMT2	protein arginine methyltransferase 2
242783_at	0.065424	0.00173	4.3	-1.17177	0.938
226693_at	0.070857	0.00206	4.19	-1.17319	1.12	SDHAP2///LINC00969///SDHAP1	succinate dehydrogenase complex flavoprotein subunit A pseudogene 2///long intergenic non-protein coding RNA 969///succinate dehydrogenase complex flavoprotein subunit A pseudogene 1
231561_s_at	0.070857	0.00206	-4.19	-1.17656	-3.81	APOC2	apolipoprotein C2
240513_at	0.068715	0.00189	4.24	-1.17712	1.66	EIF3M	eukaryotic translation initiation factor 3 subunit M
203215_s_at	0.072057	0.00216	-4.16	-1.17747	-1.51	MYO6	myosin VI
213444_at	0.072057	0.00217	4.15	-1.17749	1.67	ZNF862	zinc finger protein 862
212660_at	0.072492	0.00219	4.15	-1.18079	1.94	JADE2	jade family PHD finger 2
235022_at	0.072057	0.00216	-4.16	-1.18288	-2.01	FAM210A	family with sequence similarity 210 member A
214844_s_at	0.069169	0.00194	-4.23	-1.18465	-3.48	DOK5	docking protein 5
237466_s_at	0.069206	0.00195	-4.22	-1.18575	-2.92	HHIP	hedgehog interacting protein
227267_at	0.07301	0.00222	4.14	-1.18643	1.48	POC5	POC5 centriolar protein
236728_at	0.070711	0.00204	4.19	-1.18828	1.34	LNPEP	leucyl and cystinyl aminopeptidase
237856_at	0.06412	0.00164	4.33	-1.18931	1.07	RAP1GDS1	Rap1 GTPase-GDP dissociation stimulator 1
224046_s_at	0.071773	0.00212	4.17	-1.19154	1.01	PDE7A	phosphodiesterase 7A
225137_at	0.071373	0.00209	4.18	-1.19266	1.29	NFATC3	nuclear factor of activated T-cells 3
206653_at	0.06934	0.00196	-4.22	-1.19384	-0.879	POLR3G	RNA polymerase III subunit G
212803_at	0.073124	0.00222	-4.14	-1.19454	-1.46	NAB2	NGFI-A binding protein 2
212698_s_at	0.072057	0.00216	-4.16	-1.19579	-2.75	2024-09-10	septin 10
208711_s_at	0.065954	0.00176	-4.29	-1.20014	-1.21	CCND1	cyclin D1
214933_at	0.072031	0.00214	4.16	-1.20386	1.12	LOC100507353///CACNA1A	uncharacterized LOC100507353///calcium voltage-gated channel subunit alpha1 A
218656_s_at	0.072041	0.00215	-4.16	-1.20428	-2.34	LHFP	lipoma HMGIC fusion partner
234654_at	0.073371	0.00224	4.13	-1.20458	1.21
218085_at	0.070493	0.00202	-4.2	-1.20623	-0.977	CHMP5	charged multivesicular body protein 5
229274_at	0.064344	0.00166	4.33	-1.20705	1.03	GNAS	GNAS complex locus
220704_at	0.072494	0.00219	4.15	-1.20906	1.47	IKZF1	IKAROS family zinc finger 1
218665_at	0.069621	0.00198	-4.21	-1.20922	-2	FZD4	frizzled class receptor 4
1557222_at	0.072445	0.00218	4.15	-1.21379	0.991
234799_at	0.071425	0.00209	-4.18	-1.21391	-1.57	ADARB1	adenosine deaminase, RNA specific B1
208751_at	0.074096	0.00228	-4.12	-1.21526	-1.1	NAPA	NSF attachment protein alpha
1554067_at	0.070284	0.00201	4.2	-1.21599	2.2	C12orf66	chromosome 12 open reading frame 66
216727_at	0.074256	0.00229	4.12	-1.21685	1.27	STK38	serine/threonine kinase 38
1557370_s_at	0.072041	0.00215	4.16	-1.21857	1.13	MYCBP2	MYC binding protein 2, E3 ubiquitin protein ligase
205039_s_at	0.069621	0.00198	4.21	-1.21874	1.48	IKZF1	IKAROS family zinc finger 1
222817_at	0.072041	0.00215	-4.16	-1.2197	-3.04	HSD3B7	hydroxy-delta-5-steroid dehydrogenase, 3 beta- and steroid delta-isomerase 7
1556499_s_at	0.069621	0.00198	-4.21	-1.2199	-4.45	COL1A1	collagen type I alpha 1 chain
213900_at	0.071502	0.0021	-4.17	-1.22121	-1.12	FAM189A2	family with sequence similarity 189 member A2
229064_s_at	0.074096	0.00227	4.12	-1.22255	1.68	RCAN3	RCAN family member 3
1552299_at	0.074256	0.00229	4.12	-1.22267	1.92	AK9	adenylate kinase 9
205259_at	0.069387	0.00196	4.22	-1.22369	1.92	NR3C2	nuclear receptor subfamily 3 group C member 2
228801_at	0.074256	0.00229	4.12	-1.22411	1.78	ORMDL1	ORMDL sphingolipid biosynthesis regulator 1
243635_at	0.065628	0.00174	4.3	-1.22521	0.786	DNAJC10	DnaJ heat shock protein family (Hsp40) member C10
200777_s_at	0.069188	0.00194	-4.23	-1.22616	-0.996	BZW1	basic leucine zipper and W2 domains 1
204137_at	0.072031	0.00214	-4.16	-1.22679	-2.3	GPR137B	G protein-coupled receptor 137B
227923_at	0.065218	0.00171	-4.31	-1.22711	-1.4	SHANK3	SH3 and multiple ankyrin repeat domains 3
226030_at	0.074103	0.00228	4.12	-1.22721	1.49	ACADSB	acyl-CoA dehydrogenase, short/branched chain
216576_x_at	0.073401	0.00224	4.13	-1.2276	2.09	IGK///IGKC	immunoglobulin kappa locus///immunoglobulin kappa constant
1568126_at	0.073394	0.00224	-4.13	-1.22821	-2.07	ANXA2	annexin A2
207394_at	0.074389	0.00231	4.11	-1.23061	1.08	ZNF137P	zinc finger protein 137, pseudogene
207714_s_at	0.074096	0.00227	-4.12	-1.23273	-2.63	SERPINH1	serpin family H member 1
223946_at	0.073976	0.00227	4.13	-1.23327	2.62	MED23	mediator complex subunit 23
214234_s_at	0.060334	0.00135	4.47	-1.23447	0.706	CYP3A5	cytochrome P450 family 3 subfamily A member 5
217757_at	0.073154	0.00223	-4.14	-1.23504	-4.09	A2M	alpha-2-macroglobulin
35666_at	0.074359	0.00231	-4.11	-1.23554	-2.25	SEMA3F	semaphorin 3F
226776_at	0.073662	0.00225	4.13	-1.23557	0.996	ENY2	ENY2, transcription and export complex 2 subunit
219482_at	0.074359	0.00231	4.11	-1.2366	1.47	SETD4	SET domain containing 4
200935_at	0.074359	0.00231	-4.11	-1.2379	-2.28	CALR	calreticulin
242693_at	0.072057	0.00216	4.16	-1.23825	2.5
201422_at	0.06395	0.0016	-4.35	-1.23835	-0.962	IFI30///PIK3R2	IFI30, lysosomal thiol reductase///phosphoinositide-3-kinase regulatory subunit 2
221805_at	0.068306	0.00188	4.25	-1.23848	2.22	NEFL	neurofilament, light polypeptide
237722_at	0.072492	0.00219	4.15	-1.24047	1.9	FLI1	Fli-1 proto-oncogene, ETS transcription factor
204879_at	0.070493	0.00203	-4.2	-1.24125	-1.08	PDPN	podoplanin
206331_at	0.073594	0.00225	-4.13	-1.24232	-3.36	CALCRL	calcitonin receptor like receptor
211776_s_at	0.072445	0.00218	-4.15	-1.2428	-1.77	EPB41L3	erythrocyte membrane protein band 4.1 like 3
206966_s_at	0.072738	0.0022	4.14	-1.24365	2.45	KLF12	Kruppel like factor 12
209337_at	0.072492	0.00219	4.15	-1.244	1.01	PSIP1	PC4 and SFRS1 interacting protein 1
233768_at	0.073976	0.00226	4.13	-1.2441	2.2
206910_x_at	0.072057	0.00215	-4.16	-1.24421	-0.917	CFHR2	complement factor H related 2
201631_s_at	0.067213	0.00182	-4.27	-1.24488	-1.9	IER3	immediate early response 3
209684_at	0.072445	0.00218	-4.15	-1.24729	-1.42	RIN2	Ras and Rab interactor 2
227383_at	0.074882	0.00235	4.1	-1.24832	2.06	LOC727820	uncharacterized LOC727820
227359_at	0.070857	0.00205	-4.19	-1.24843	-1.23	OSCP1	organic solute carrier partner 1
1552478_a_at	0.070493	0.00203	-4.2	-1.24889	-0.913	IRF6	interferon regulatory factor 6
223158_s_at	0.074328	0.0023	-4.12	-1.25057	-1.57	NEK6	NIMA related kinase 6
1565895_at	0.069206	0.00195	4.22	-1.2526	1.67
220153_at	0.072057	0.00217	-4.15	-1.25266	-1.51	ENTPD7	ectonucleoside triphosphate diphosphohydrolase 7
232781_at	0.073135	0.00222	4.14	-1.25381	1.65	LHX4	LIM homeobox 4
209655_s_at	0.070905	0.00206	-4.19	-1.2539	-2.95	TMEM47	transmembrane protein 47
214577_at	0.072057	0.00217	-4.15	-1.25476	-2.83	MAP1B	microtubule associated protein 1B
233569_at	0.062417	0.0015	4.39	-1.25614	0.786	COPG2	coatomer protein complex subunit gamma 2
1563614_at	0.060538	0.00136	4.46	-1.25637	0.912	MTBP	MDM2 binding protein
232725_s_at	0.07473	0.00234	4.11	-1.2564	0.958	MS4A6A	membrane spanning 4-domains A6A
220877_at	0.065437	0.00174	4.3	-1.25644	1.03
207526_s_at	0.072057	0.00217	-4.15	-1.2576	-3.66	IL1RL1	interleukin 1 receptor like 1
244350_at	0.070713	0.00205	-4.19	-1.25771	-1.84	MYO10	myosin X
203660_s_at	0.075101	0.00238	4.09	-1.25928	1.42	PCNT	pericentrin
238492_at	0.071467	0.0021	4.18	-1.26043	1.24
242388_x_at	0.074882	0.00235	4.1	-1.26107	2.09	TAGAP	T-cell activation RhoGTPase activating protein
228211_at	0.075863	0.00241	4.09	-1.26135	1.12	ERCC6L2	ERCC excision repair 6 like 2
1558249_s_at	0.072057	0.00216	4.16	-1.26529	1.16	STX16	syntaxin 16
221646_s_at	0.075101	0.00238	4.09	-1.26605	2.46	ZDHHC11B///ZDHHC11	zinc finger DHHC-type containing 11B///zinc finger DHHC-type containing 11
228336_at	0.075896	0.00242	4.08	-1.26622	1.21	PWWP2A	PWWP domain containing 2A
233063_s_at	0.075083	0.00237	4.1	-1.26943	2.16	GMDS-AS1	GMDS antisense RNA 1 (head to head)
215967_s_at	0.075874	0.00242	4.08	-1.27058	1.64	LY9	lymphocyte antigen 9
243300_at	0.074882	0.00235	4.1	-1.2714	1.15
230918_at	0.071948	0.00213	4.16	-1.27156	2.02	GALK2	galactokinase 2
226412_at	0.075526	0.0024	4.09	-1.27465	1.14	PNISR	PNN interacting serine and arginine rich protein
235772_at	0.074256	0.0023	4.12	-1.27549	1.65	PPP3CB-AS1	PPP3CB antisense RNA 1 (head to head)
1556657_at	0.074882	0.00235	4.1	-1.27582	1.87
236267_at	0.075281	0.00238	4.09	-1.27681	2.21	ZNF346	zinc finger protein 346
203406_at	0.075526	0.0024	-4.09	-1.27766	-1.16	MFAP1	microfibrillar associated protein 1
222399_s_at	0.07311	0.00222	-4.14	-1.27855	-0.823	TM9SF3	transmembrane 9 superfamily member 3
1570469_at	0.068151	0.00186	4.25	-1.27862	1.45
1555488_at	0.065129	0.0017	4.31	-1.27865	1.25
230346_x_at	0.07506	0.00236	4.1	-1.27907	1.64
215022_x_at	0.075896	0.00246	4.07	-1.27919	1.19	ZNF33B	zinc finger protein 33B
202075_s_at	0.074256	0.00229	-4.12	-1.28357	-3.69	PLTP	phospholipid transfer protein
1553207_at	0.074256	0.00228	-4.12	-1.28388	-1.08	ARL10	ADP ribosylation factor like GTPase 10
226800_at	0.074846	0.00234	4.1	-1.28467	1.55	EFCAB7	EF-hand calcium binding domain 7
235640_at	0.075985	0.00247	4.07	-1.28523	1.33
205376_at	0.075083	0.00237	4.1	-1.28608	2.63	INPP4B	inositol polyphosphate-4-phosphatase type II B
243006_at	0.075896	0.00243	4.08	-1.28762	1.98	FYN	FYN proto-oncogene, Src family tyrosine kinase
201967_at	0.075083	0.00237	4.1	-1.28833	1.55	RBM6	RNA binding motif protein 6
235511_at	0.075896	0.00245	4.07	-1.28874	1.43	RBM14-RBM4///RBM4	RBM14-RBM4 readthrough///RNA binding motif protein 4
201577_at	0.075874	0.00242	-4.08	-1.29021	-2.09	NME1	NME/NM23 nucleoside diphosphate kinase 1
201191_at	0.075069	0.00236	-4.1	-1.29223	-1.15	PITPNA	phosphatidylinositol transfer protein alpha
241396_at	0.075874	0.00242	-4.08	-1.29436	-1.04	NEDD4L	neural precursor cell expressed, developmentally down-regulated 4-like, E3 ubiquitin protein ligase
212134_at	0.075896	0.00246	-4.07	-1.29585	-1.21	MIR6716///PHLDB1	microRNA 6716///pleckstrin homology like domain family B member 1
219627_at	0.075896	0.00246	4.07	-1.29607	1.41	ZNF767P	zinc finger family member 767, pseudogene
213066_at	0.076367	0.00249	-4.07	-1.30071	-1.48	RUSC2	RUN and SH3 domain containing 2
219355_at	0.07177	0.00212	4.17	-1.30103	1.48	CXorf57	chromosome X open reading frame 57
213397_x_at	0.075896	0.00245	-4.07	-1.30153	-1.85	RNASE4	ribonuclease A family member 4
227884_at	0.071773	0.00212	4.17	-1.30238	1.71	TAF15	TATA-box binding protein associated factor 15
229319_at	0.07473	0.00233	4.11	-1.3049	1.06
1566509_s_at	0.074096	0.00228	4.12	-1.30688	1.25	FBXO9	F-box protein 9
1559563_at	0.071167	0.00208	4.18	-1.30887	1.47
223802_s_at	0.076973	0.00252	4.06	-1.30962	1.37	RBBP6	RB binding protein 6, ubiquitin ligase
229123_at	0.076155	0.00248	4.07	-1.30968	0.936	ZNF224	zinc finger protein 224
225931_s_at	0.073976	0.00227	4.13	-1.30971	0.854	RNF213	ring finger protein 213
212677_s_at	0.077043	0.00253	4.05	-1.31068	1.09	CEP68	centrosomal protein 68
230894_s_at	0.076797	0.00251	4.06	-1.31269	1.91
1555964_at	0.076973	0.00253	4.06	-1.3136	1.69	ARL17B///ARL17A	ADP ribosylation factor like GTPase 17B///ADP ribosylation factor like GTPase 17A
240544_at	0.071965	0.00214	4.16	-1.31418	2.1
201163_s_at	0.07506	0.00236	-4.1	-1.31567	-2.31	IGFBP7	insulin like growth factor binding protein 7
1563054_at	0.069206	0.00195	4.22	-1.31637	1.6
205577_at	0.07177	0.00212	4.17	-1.31748	1.28	PYGM	phosphorylase, glycogen, muscle
1558996_at	0.07473	0.00234	4.11	-1.31814	2.11	FOXP1	forkhead box P1
223545_at	0.074359	0.00231	4.11	-1.32189	1.59	FANCD2	Fanconi anemia complementation group D2
213258_at	0.076581	0.0025	-4.06	-1.32376	-2.93	TFPI	tissue factor pathway inhibitor
228308_at	0.075896	0.00244	4.08	-1.32746	1.27	FKBP11	FK506 binding protein 11
230250_at	0.074302	0.0023	-4.12	-1.32817	-2.83	PTPRB	protein tyrosine phosphatase, receptor type B
208131_s_at	0.074545	0.00232	-4.11	-1.32841	-3.26	PTGIS	prostaglandin I2 (prostacyclin) synthase
238810_at	0.075896	0.00243	4.08	-1.3303	1.38	RFX3	regulatory factor X3
215065_at	0.074256	0.00229	4.12	-1.33033	1.29	PHF8	PHD finger protein 8
215392_at	0.070857	0.00206	4.19	-1.33115	1.46
238718_at	0.057016	0.00121	4.54	-1.33192	0.616
244539_at	0.061496	0.00144	4.42	-1.33364	0.799
203146_s_at	0.077426	0.00257	4.05	-1.33469	1.71	GABBR1	gamma-aminobutyric acid type B receptor subunit 1
239788_at	0.073155	0.00223	4.14	-1.33489	2.05
241388_at	0.076765	0.00251	4.06	-1.33716	1.51	LOC101927451	uncharacterized LOC101927451
226848_at	0.077533	0.00258	4.04	-1.33762	2.06
1562035_at	0.064347	0.00166	4.33	-1.33841	1.21
207583_at	0.067144	0.00182	4.27	-1.33869	1.43	ABCD2	ATP binding cassette subfamily D member 2
242232_at	0.075896	0.00245	4.07	-1.34093	1.8
201506_at	0.070113	0.002	-4.21	-1.34227	-1.44	TGFBI	transforming growth factor beta induced
243023_at	0.069206	0.00195	4.22	-1.34361	1.74
204368_at	0.074096	0.00228	-4.12	-1.34381	-3.15	SLCO2A1	solute carrier organic anion transporter family member 2A1
229308_at	0.062731	0.00153	-4.38	-1.34391	-0.874	ANKRD29	ankyrin repeat domain 29
224802_at	0.075896	0.00245	-4.07	-1.34455	-1.4	NDFIP2	Nedd4 family interacting protein 2
202202_s_at	0.075083	0.00237	-4.1	-1.34518	-3.14	LAMA4	laminin subunit alpha 4
201190_s_at	0.075101	0.00238	-4.09	-1.34665	-0.988	PITPNA	phosphatidylinositol transfer protein alpha
209909_s_at	0.075863	0.00241	-4.09	-1.34869	-3.54	TGFB2	transforming growth factor beta 2
1564630_at	0.076765	0.00251	-4.06	-1.34943	-2.63	EDN1	endothelin 1
1568594_s_at	0.077379	0.00255	4.05	-1.34975	2.33	TRIM52	tripartite motif containing 52
241293_x_at	0.077426	0.00257	4.04	-1.35007	2.47
211506_s_at	0.074339	0.0023	-4.11	-1.3503	-3.43	CXCL8	C-X-C motif chemokine ligand 8
211902_x_at	0.075896	0.00246	4.07	-1.35121	2.41	YME1L1	YME1 like 1 ATPase
227956_at	0.076155	0.00248	-4.07	-1.35235	-1.15	ITPRIPL2	inositol 1,4,5-trisphosphate receptor interacting protein like 2
203425_s_at	0.076054	0.00247	-4.07	-1.35256	-0.942	IGFBP5	insulin like growth factor binding protein 5
200650_s_at	0.069063	0.00193	-4.23	-1.35349	-1.13	LDHA	lactate dehydrogenase A
244757_at	0.061148	0.00139	4.44	-1.35419	0.59
225246_at	0.076973	0.00253	4.06	-1.35468	0.918	STIM2	stromal interaction molecule 2
1558310_s_at	0.072057	0.00215	4.16	-1.3562	0.854	LOC100132356	uncharacterized LOC100132356
242771_at	0.066546	0.00179	4.28	-1.35672	0.656	TTN	titin
225849_s_at	0.074485	0.00232	-4.11	-1.35702	-1.03	SFT2D1	SFT2 domain containing 1
227140_at	0.075874	0.00241	-4.08	-1.35749	-2.55	INHBA	inhibin beta A subunit
226362_at	0.078301	0.00263	4.03	-1.3575	1.48
220485_s_at	0.07738	0.00256	4.05	-1.36101	2.26	SIRPG	signal regulatory protein gamma
205483_s_at	0.077905	0.00259	-4.04	-1.36104	-1.63	ISG15	ISG15 ubiquitin-like modifier
242916_at	0.076765	0.00251	4.06	-1.36148	0.996	CNTRL	centriolin
212701_at	0.070493	0.00203	-4.2	-1.36183	-1.08	TLN2	talin 2
204180_s_at	0.078431	0.00264	-4.03	-1.36329	-1.03	ZBTB43	zinc finger and BTB domain containing 43
234619_at	0.072057	0.00216	4.16	-1.36571	1.33
228937_at	0.078733	0.00266	-4.02	-1.36794	-1.77	LACC1	laccase domain containing 1
1554331_a_at	0.077379	0.00255	4.05	-1.36887	1.98	LRRC18	leucine rich repeat containing 18
208467_at	0.078301	0.00263	4.03	-1.37329	2.51	KLF12	Kruppel like factor 12
230550_at	0.075896	0.00244	4.08	-1.37374	1.02	MS4A6A	membrane spanning 4-domains A6A
235674_at	0.078979	0.00269	4.02	-1.37429	1.5
204614_at	0.077766	0.00259	-4.04	-1.37473	-2.45	SERPINB2	serpin family B member 2
232336_at	0.069169	0.00193	4.23	-1.37487	1.05	ZSWIM5	zinc finger SWIM-type containing 5
239897_at	0.078928	0.00268	4.02	-1.37496	1.7	BCLAF1	BCL2 associated transcription factor 1
209109_s_at	0.075896	0.00243	-4.08	-1.37541	-2.76	TSPAN6	tetraspanin 6
236518_at	0.075083	0.00237	4.1	-1.37584	1.82
226389_s_at	0.078171	0.00261	-4.03	-1.37661	-1.17	RAPGEF1	Rap guanine nucleotide exchange factor 1
201162_at	0.077379	0.00256	-4.05	-1.37828	-2.87	IGFBP7	insulin like growth factor binding protein 7
53720_at	0.078301	0.00263	4.03	-1.37917	1.1	C19orf66	chromosome 19 open reading frame 66
237476_at	0.067677	0.00184	4.26	-1.38049	0.984
222608_s_at	0.076765	0.00251	-4.06	-1.38088	-2.59	ANLN	anillin actin binding protein
241885_at	0.075526	0.0024	4.09	-1.38302	1.43
1556597_a_at	0.078979	0.0027	4.01	-1.38426	1.83	LOC284513	uncharacterized LOC284513
217849_s_at	0.078928	0.00268	-4.02	-1.38437	-1.72	CDC42BPB	CDC42 binding protein kinase beta
233359_at	0.078171	0.00261	4.03	-1.38503	1.83	TNRC6C	trinucleotide repeat containing 6C
209278_s_at	0.068982	0.00192	-4.23	-1.38581	-1.18	TFPI2	tissue factor pathway inhibitor 2
1554283_at	0.078871	0.00267	-4.02	-1.38787	-2.54	NOCT	nocturnin
229438_at	0.078171	0.00261	-4.04	-1.38956	-1.63	FAM20C	family with sequence similarity 20 member C
1554807_a_at	0.07879	0.00267	-4.02	-1.39001	-2.82	SPIRE1	spire type actin nucleation factor 1
1554966_a_at	0.078301	0.00262	-4.03	-1.39006	-1.95	FILIP1L	filamin A interacting protein 1 like
212845_at	0.077379	0.00256	-4.05	-1.39024	-2.2	SAMD4A	sterile alpha motif domain containing 4A
1560271_at	0.07167	0.00211	4.17	-1.39068	1.2
218723_s_at	0.077756	0.00259	-4.04	-1.39096	-2.36	RGCC	regulator of cell cycle
225946_at	0.076445	0.00249	-4.06	-1.39268	-3.17	RASSF8	Ras association domain family member 8
236288_at	0.078979	0.00269	4.01	-1.39294	2.24	RNF34	ring finger protein 34
1560063_a_at	0.069063	0.00192	4.23	-1.39349	0.95
1556474_a_at	0.062241	0.00149	4.4	-1.3956	0.794	LOC285097	uncharacterized FLJ38379
238905_at	0.075896	0.00245	-4.08	-1.39642	-3.45	RHOJ	ras homolog family member J
225864_at	0.079024	0.0027	4.01	-1.39928	1.66	FAM84B	family with sequence similarity 84 member B
235171_at	0.076155	0.00248	4.07	-1.39932	1.67	LOC100505501	uncharacterized LOC100505501
220778_x_at	0.080139	0.00279	-3.99	-1.40045	-1.11	SEMA6B	semaphorin 6B
212463_at	0.075896	0.00243	-4.08	-1.40134	-1.77	CD59	CD59 molecule
244838_at	0.075985	0.00247	4.07	-1.40281	1.87
219191_s_at	0.074359	0.00231	4.11	-1.40537	0.938	BIN2	bridging integrator 2
1566666_at	0.071467	0.0021	4.18	-1.40565	1.93
214008_at	0.079476	0.00274	-4	-1.40648	-1.17	TWF1	twinfilin actin binding protein 1
1554597_at	0.079904	0.00277	4	-1.40713	1.78	LIG3	DNA ligase 3
201436_at	0.078979	0.00269	-4.02	-1.40775	-1.01	EIF4E	eukaryotic translation initiation factor 4E
1558756_at	0.060334	0.00134	4.47	-1.40818	0.541	C2CD3	C2 calcium dependent domain containing 3
239674_at	0.078871	0.00267	4.02	-1.41301	2.04
1556732_at	0.073154	0.00223	4.14	-1.41414	1.43	EML4	echinoderm microtubule associated protein like 4
226995_at	0.079476	0.00274	4	-1.41425	1.23	LOC642852	uncharacterized LOC642852
32625_at	0.07915	0.00272	-4.01	-1.4153	-1.47	NPR1	natriuretic peptide receptor 1
241762_at	0.068853	0.00191	4.24	-1.41628	1.2	FBXO32	F-box protein 32
225847_at	0.078979	0.00269	-4.01	-1.41637	-2.61	NCEH1	neutral cholesterol ester hydrolase 1
205178_s_at	0.077426	0.00257	4.05	-1.41656	0.991	RBBP6	RB binding protein 6, ubiquitin ligase
215524_x_at	0.078995	0.0027	4.01	-1.41747	1.76	MGC40069///TRAC///TRAJ17///TRAV20///TRDV2///YME1L1	uncharacterized protein MGC40069///T-cell receptor alpha constant///T cell receptor alpha joining 17///T cell receptor alpha variable 20///T cell receptor delta variable 2///YME1 like 1 ATPase
212036_s_at	0.075985	0.00246	4.07	-1.41862	1.15	PNN	pinin, desmosome associated protein
225872_at	0.080752	0.00283	-3.98	-1.41887	-1.28	SLC35F5	solute carrier family 35 member F5
226732_at	0.078606	0.00265	4.02	-1.41897	1.25	RBM33	RNA binding motif protein 33
242955_x_at	0.057173	0.00122	4.53	-1.41897	0.63
37005_at	0.07949	0.00274	-4	-1.41981	-1.55	MINOS1-NBL1///NBL1	MINOS1-NBL1 readthrough///neuroblastoma 1, DAN family BMP antagonist
236558_at	0.077293	0.00255	4.05	-1.42342	2.19
241610_x_at	0.075896	0.00243	4.08	-1.42785	1.92
1558088_a_at	0.067535	0.00183	4.26	-1.42891	1.11	UBE2I	ubiquitin conjugating enzyme E2 I
222146_s_at	0.080139	0.00278	-3.99	-1.43097	-1.41	TCF4	transcription factor 4
235230_at	0.078301	0.00262	4.03	-1.43124	1.24	PLCXD2	phosphatidylinositol specific phospholipase C X domain containing 2
1559078_at	0.075069	0.00236	4.1	-1.4321	1.5
223839_s_at	0.078928	0.00269	-4.02	-1.4328	-3.96
226028_at	0.079024	0.0027	-4.01	-1.43365	-2.73	ROBO4	roundabout guidance receptor 4
243231_at	0.06897	0.00191	4.23	-1.43551	1.39	SLC38A11	solute carrier family 38 member 11
226853_at	0.078637	0.00265	-4.02	-1.43692	-1.14	BMP2K	BMP2 inducible kinase
1556328_at	0.063712	0.00159	-4.36	-1.4374	-0.57	PCDH10	protocadherin 10
202978_s_at	0.079913	0.00277	4	-1.43775	1.27	CREBZF	CREB/ATF bZIP transcription factor
208325_s_at	0.072864	0.00221	4.14	-1.4381	0.708	AKAP13	A-kinase anchoring protein 13
222354_at	0.08121	0.00288	-3.97	-1.43971	-1.51	F11R	F11 receptor
215358_x_at	0.081051	0.00286	3.98	-1.44113	1.38	ZNF37BP	zinc finger protein 37B, pseudogene
223369_at	0.08144	0.00289	-3.97	-1.44327	-1.32	NTMT1	N-terminal Xaa-Pro-Lys N-methyltransferase 1
236935_at	0.080903	0.00285	3.98	-1.4446	2.19	PTPN4	protein tyrosine phosphatase, non-receptor type 4
225812_at	0.078431	0.00264	-4.03	-1.44655	-1.38	FAM229B	family with sequence similarity 229 member B
228539_at	0.079463	0.00274	4	-1.44705	1.18
210815_s_at	0.078733	0.00266	-4.02	-1.44764	-3.15	CALCRL	calcitonin receptor like receptor
219491_at	0.080787	0.00284	-3.98	-1.44781	-1.01	LRFN4	leucine rich repeat and fibronectin type III domain containing 4
1553196_a_at	0.078733	0.00266	4.02	-1.44815	2.21	FCRL3	Fc receptor like 3
206161_s_at	0.072057	0.00216	-4.16	-1.4488	-0.743	SYT5	synaptotagmin 5
242166_at	0.079904	0.00277	4	-1.44884	1.98
234910_at	0.078979	0.0027	-4.01	-1.45039	-2.52	RASAL2	RAS protein activator like 2
1556806_at	0.080903	0.00284	3.98	-1.45218	1.43
1559094_at	0.078762	0.00267	4.02	-1.45219	1.52	FBXO9	F-box protein 9
210426_x_at	0.08018	0.0028	3.99	-1.45287	1.53	RORA	RAR related orphan receptor A
235721_at	0.08121	0.00288	3.97	-1.45288	1.57	DTX3	deltex E3 ubiquitin ligase 3
230442_at	0.080174	0.00279	3.99	-1.45344	1.1	MTHFSD	methenyltetrahydrofolate synthetase domain containing
238649_at	0.077426	0.00257	4.04	-1.45345	1.21	PITPNC1	phosphatidylinositol transfer protein, cytoplasmic 1
213993_at	0.074882	0.00235	4.1	-1.4545	1.99	SPON1	spondin 1
1554857_at	0.074256	0.00229	4.12	-1.45578	0.764	ELMO2	engulfment and cell motility 2
223822_at	0.072497	0.00219	4.15	-1.45985	1.53	SUSD4	sushi domain containing 4
231340_at	0.073005	0.00221	4.14	-1.45998	1.54
1553225_s_at	0.080139	0.00278	3.99	-1.46002	1.33	ZNF75D	zinc finger protein 75D
233976_at	0.065129	0.0017	4.31	-1.46052	1.05
32699_s_at	0.08018	0.0028	-3.99	-1.46062	-1.14	PVR	poliovirus receptor
237173_at	0.08121	0.00287	3.97	-1.46085	1.53	LOC100132057	phosphodiesterase 4D interacting protein pseudogene
242134_at	0.080139	0.00279	3.99	-1.46201	0.874
240259_at	0.074886	0.00235	-4.1	-1.4621	-2.49	LOC100506718///FLRT2	uncharacterized LOC100506718///fibronectin leucine rich transmembrane protein 2
236386_at	0.064857	0.00168	4.32	-1.4624	1.19	SUZ12P1	SUZ12 polycomb repressive complex 2 subunit pseudogene 1
227297_at	0.078979	0.0027	-4.01	-1.46337	-2.69	ITGA9	integrin subunit alpha 9
217147_s_at	0.081197	0.00287	3.97	-1.46511	3.22	TRAT1	T cell receptor associated transmembrane adaptor 1
214805_at	0.081197	0.00287	3.97	-1.46593	1.64	SNORD10///SNORA48///SNORA67///EIF4A1	small nucleolar RNA, C/D box 10///small nucleolar RNA, H/ACA box 48///small nucleolar RNA, H/ACA box 67///eukaryotic translation initiation factor 4A1
1558937_s_at	0.077379	0.00255	4.05	-1.4663	1.76
1554621_at	0.078301	0.00263	4.03	-1.46668	0.922	DGKE	diacylglycerol kinase epsilon
1555872_a_at	0.078171	0.00261	4.03	-1.46718	1.33	LOC728903///GLIDR	uncharacterized LOC728903///glioblastoma down-regulated RNA
1564932_at	0.075896	0.00246	4.07	-1.4685	1.98
208050_s_at	0.080174	0.00279	3.99	-1.46941	1.18	CASP2	caspase 2
201574_at	0.079913	0.00277	-4	-1.46976	-1.07	ETF1	eukaryotic translation termination factor 1
1559096_x_at	0.080221	0.0028	3.99	-1.47156	2.08	FBXO9	F-box protein 9
205941_s_at	0.08121	0.00288	3.97	-1.47188	1.49	COL10A1	collagen type X alpha 1 chain
204984_at	0.079904	0.00276	-4	-1.47396	-2.96	GPC4	glypican 4
212667_at	0.082024	0.00293	-3.96	-1.47576	-2.51	SPARC	secreted protein acidic and cysteine rich
210801_at	0.069188	0.00194	4.23	-1.47663	0.996	DIMT1	DIM1 dimethyladenosine transferase 1 homolog
229628_s_at	0.081988	0.00293	3.96	-1.47739	1.22	CCDC180///LOC100499484-C9ORF174	coiled-coil domain containing 180///LOC100499484-C9orf174 readthrough
213364_s_at	0.08121	0.00288	3.97	-1.47855	0.985	SNX1	sorting nexin 1
207480_s_at	0.078733	0.00266	-4.02	-1.47886	-1.89	MEIS2	Meis homeobox 2
210074_at	0.078423	0.00264	-4.03	-1.47916	-1.84	CTSV	cathepsin V
238004_at	0.082949	0.00302	3.94	-1.47928	1.27	PGBD2	piggyBac transposable element derived 2
37408_at	0.082865	0.00299	-3.95	-1.48046	-1.88	MRC2	mannose receptor C type 2
226426_at	0.082949	0.00301	3.94	-1.48063	1.1	ADNP	activity dependent neuroprotector homeobox
213324_at	0.082053	0.00294	-3.96	-1.48174	-1.96	SRC	SRC proto-oncogene, non-receptor tyrosine kinase
1562894_at	0.080883	0.00284	3.98	-1.48308	2.24
228592_at	0.081197	0.00287	3.97	-1.4831	4.18	MS4A1	membrane spanning 4-domains A1
205213_at	0.082949	0.00301	3.94	-1.48528	1.39	ACAP1	ArfGAP with coiled-coil, ankyrin repeat and PH domains 1
241434_at	0.076539	0.0025	4.06	-1.48632	1.07	IPP	intracisternal A particle-promoted polypeptide
239857_at	0.079333	0.00273	4.01	-1.48743	1.66
1555780_a_at	0.082949	0.003	-3.95	-1.48813	-1.22	RHEB	Ras homolog enriched in brain
225262_at	0.079807	0.00275	-4	-1.48877	-1.08	FOSL2	FOS like 2, AP-1 transcription factor subunit
1560033_at	0.068306	0.00187	4.25	-1.48919	0.847	MCCC2	methylcrotonoyl-CoA carboxylase 2
224766_at	0.082949	0.003	3.95	-1.48995	1.53	LOC100506548///RPL37	uncharacterized LOC100506548///ribosomal protein L37
217148_x_at	0.082443	0.00296	3.95	-1.49112	1.99	IGLJ3///IGLV@///IGLC1	immunoglobulin lambda joining 3///immunoglobulin lambda variable cluster///immunoglobulin lambda constant 1
1554889_at	0.062731	0.00152	4.39	-1.49171	0.778	TIA1	TIA1 cytotoxic granule-associated RNA binding protein
234694_at	0.08209	0.00294	-3.96	-1.49286	-0.957	CNTROB	centrobin, centriole duplication and spindle assembly protein
1561015_at	0.082865	0.00299	3.95	-1.49439	1.62
1552307_a_at	0.082949	0.00303	3.94	-1.49587	1.32	TTC39C	tetratricopeptide repeat domain 39C
240204_at	0.061496	0.00143	4.42	-1.49609	0.426	SNRPN	small nuclear ribonucleoprotein polypeptide N
239783_at	0.081051	0.00286	3.98	-1.49747	1.84
216276_s_at	0.061936	0.00147	4.41	-1.50259	0.422	ADAM3A	ADAM metallopeptidase domain 3A (pseudogene)
1558742_at	0.08264	0.00297	3.95	-1.50329	1.95
227026_at	0.08018	0.0028	3.99	-1.50344	1.08	MPHOSPH8	M-phase phosphoprotein 8
240967_at	0.071773	0.00213	-4.17	-1.50362	-0.614	KRTAP19-3	keratin associated protein 19-3
227817_at	0.081559	0.0029	3.97	-1.50441	1.15	PRKCB	protein kinase C beta
201180_s_at	0.079904	0.00277	-4	-1.50475	-0.932	GNAI3	G protein subunit alpha i3
1558956_s_at	0.084003	0.00309	3.93	-1.50491	1.43	IFT80	intraflagellar transport 80
219908_at	0.070905	0.00206	-4.19	-1.50506	-1.66	DKK2	dickkopf WNT signaling pathway inhibitor 2
227337_at	0.082949	0.00303	-3.94	-1.50647	-2.51	ANKRD37	ankyrin repeat domain 37
215253_s_at	0.082865	0.00299	-3.95	-1.50689	-1.37	RCAN1	regulator of calcineurin 1
227505_at	0.083922	0.00308	3.93	-1.5069	1.7	MED28	mediator complex subunit 28
236290_at	0.074565	0.00233	4.11	-1.50735	0.884	DOK6	docking protein 6
212725_s_at	0.08104	0.00285	3.98	-1.5091	1.03	TUG1	taurine up-regulated 1 (non-protein coding)
202855_s_at	0.078928	0.00268	-4.02	-1.51071	-1.5	MIR6787///SLC16A3	microRNA 6787///solute carrier family 16 member 3
204475_at	0.078871	0.00267	-4.02	-1.51122	-4.71	MMP1	matrix metallopeptidase 1
213242_x_at	0.079224	0.00272	-4.01	-1.51133	-0.833	CEP170B	centrosomal protein 170B
237181_at	0.081559	0.0029	3.97	-1.51361	1.2
227529_s_at	0.079904	0.00276	-4	-1.51374	-4.32	AKAP12	A-kinase anchoring protein 12
202434_s_at	0.07738	0.00256	-4.05	-1.51384	-0.754	CYP1B1	cytochrome P450 family 1 subfamily B member 1
212658_at	0.081988	0.00293	-3.96	-1.51416	-2	LHFPL2	lipoma HMGIC fusion partner-like 2
1568609_s_at	0.074256	0.00229	4.12	-1.51432	0.953	LOC103091866///LINC00623///LINC01138///LINC00869	uncharacterized LOC103091866///long intergenic non-protein coding RNA 623///long intergenic non-protein coding RNA 1138///long intergenic non-protein coding RNA 869
1555895_at	0.084315	0.00313	-3.92	-1.51455	-1.22	DNM2	dynamin 2
233261_at	0.076765	0.00251	4.06	-1.51459	2.35	EBF1	early B-cell factor 1
211690_at	0.076155	0.00248	-4.07	-1.51478	-0.81	RPS6	ribosomal protein S6
244791_at	0.080314	0.00281	3.99	-1.51957	1.3
214602_at	0.074328	0.0023	4.12	-1.52308	0.991	COL4A4	collagen type IV alpha 4 chain
203282_at	0.082443	0.00296	-3.95	-1.524	-1.56	GBE1	glucan (1,4-alpha-), branching enzyme 1
228258_at	0.082949	0.00302	3.94	-1.52438	1.71	TBC1D10C	TBC1 domain family member 10C
200041_s_at	0.078431	0.00264	4.03	-1.52644	1.12	ATP6V1G2-DDX39B///SNORD84///DDX39B	ATP6V1G2-DDX39B readthrough (NMD candidate)///small nucleolar RNA, C/D box 84///DEAD-box helicase 39B
234804_at	0.072492	0.00219	4.15	-1.52708	1.12	PROX2	prospero homeobox 2
216245_at	0.084257	0.00311	-3.92	-1.52926	-2.49	IL1RN	interleukin 1 receptor antagonist
226421_at	0.08479	0.00315	3.91	-1.53027	1.67	AMMECR1	Alport syndrome, mental retardation, midface hypoplasia and elliptocytosis chromosomal region gene 1
203115_at	0.084795	0.00317	3.91	-1.5307	1.52	FECH	ferrochelatase
218721_s_at	0.084218	0.00311	-3.92	-1.53122	-0.982	C1orf27	chromosome 1 open reading frame 27
208614_s_at	0.082949	0.003	-3.95	-1.53388	-1.92	FLNB	filamin B
209392_at	0.084795	0.00318	-3.91	-1.53412	-1.55	ENPP2	ectonucleotide pyrophosphatase/phosphodiesterase 2
1570068_at	0.072057	0.00216	-4.16	-1.53449	-0.709
243439_at	0.08034	0.00281	3.99	-1.53609	1.27	ZNF418	zinc finger protein 418
228967_at	0.081988	0.00293	3.96	-1.5369	1.96	EIF1	eukaryotic translation initiation factor 1
200897_s_at	0.084353	0.00313	-3.92	-1.53861	-2.12	PALLD	palladin, cytoskeletal associated protein
238106_at	0.071485	0.0021	4.17	-1.53865	0.826
232014_at	0.084795	0.00317	3.91	-1.53978	1.29	ZNF30	zinc finger protein 30
224859_at	0.081559	0.0029	-3.97	-1.54165	-1.38	CD276	CD276 molecule
1563113_at	0.067825	0.00185	4.26	-1.54216	0.657	UBR4	ubiquitin protein ligase E3 component n-recognin 4
236028_at	0.073496	0.00224	-4.13	-1.54323	-2.13	IBSP	integrin binding sialoprotein
204926_at	0.075896	0.00243	-4.08	-1.54336	-2.32	INHBA	inhibin beta A subunit
209671_x_at	0.082865	0.00299	3.95	-1.54559	2.5	TRAC	T-cell receptor alpha constant
1560559_at	0.067825	0.00185	4.26	-1.54734	0.687
243149_at	0.071332	0.00209	4.18	-1.54808	1.35
238220_at	0.079666	0.00275	4	-1.54892	1.55	KDM6A	lysine demethylase 6A
243824_at	0.084795	0.00316	3.91	-1.54902	2.23	LINC01410	long intergenic non-protein coding RNA 1410
1556339_a_at	0.074485	0.00232	4.11	-1.54931	1.12
225406_at	0.084082	0.0031	-3.93	-1.54938	-1.74	TWSG1	twisted gastrulation BMP signaling modulator 1
205511_at	0.084795	0.00318	3.91	-1.55031	1.64	FLJ10038	uncharacterized protein FLJ10038
225700_at	0.085555	0.00323	3.9	-1.55043	1.6	GLCCI1	glucocorticoid induced 1
227668_at	0.085555	0.00323	3.9	-1.55066	1.03	TEPSIN	TEPSIN, adaptor related protein complex 4 accessory protein
228202_at	0.076835	0.00252	4.06	-1.55249	1.79
222978_at	0.082949	0.00303	-3.94	-1.55317	-0.969	SURF4	surfeit 4
236527_at	0.085725	0.00325	-3.9	-1.55406	-1.18	ATP6V0E1	ATPase H+ transporting V0 subunit e1
235142_at	0.07043	0.00202	-4.2	-1.55506	-0.651	ZBTB8A	zinc finger and BTB domain containing 8A
215567_at	0.06878	0.0019	4.24	-1.55568	0.915	FCF1	FCF1 rRNA-processing protein
231411_at	0.083666	0.00306	-3.93	-1.55576	-2.37	LHFP	lipoma HMGIC fusion partner
225634_at	0.082108	0.00294	3.96	-1.55583	1.57	ZC3HAV1	zinc finger CCCH-type containing, antiviral 1
37860_at	0.08541	0.00321	3.9	-1.55731	1.31	ZNF337	zinc finger protein 337
226925_at	0.084003	0.00309	3.93	-1.55749	1.49	PXYLP1	2-phosphoxylose phosphatase 1
206569_at	0.084987	0.00319	3.91	-1.56086	2.29	IL24	interleukin 24
200632_s_at	0.075526	0.0024	-4.09	-1.5609	-1.23	NDRG1	N-myc downstream regulated 1
241453_at	0.081051	0.00286	-3.98	-1.56381	-1.89	PTK2	protein tyrosine kinase 2
219843_at	0.075896	0.00245	4.08	-1.56428	1.22	IPP	intracisternal A particle-promoted polypeptide
203378_at	0.083922	0.00308	3.93	-1.5664	1.03	PCF11	PCF11 cleavage and polyadenylation factor subunit
234611_at	0.075896	0.00242	-4.08	-1.56694	-0.707	LGALS8-AS1	LGALS8 antisense RNA 1
242610_x_at	0.084795	0.00316	3.91	-1.56725	1.48
226419_s_at	0.085536	0.00322	3.9	-1.56796	1.53	SRSF1	serine and arginine rich splicing factor 1
210702_s_at	0.080174	0.00279	-3.99	-1.56918	-2.45	PTGIS	prostaglandin I2 (prostacyclin) synthase
226984_at	0.082949	0.00301	-3.94	-1.56991	-2.44	FGD5	FYVE, RhoGEF and PH domain containing 5
223264_at	0.086217	0.00331	-3.88	-1.56998	-0.967	MESDC1	mesoderm development candidate 1
213945_s_at	0.085638	0.00324	3.9	-1.57477	1.61	NUP210	nucleoporin 210
207900_at	0.078928	0.00268	-4.02	-1.57686	-2.07	CCL17	C-C motif chemokine ligand 17
241618_at	0.082949	0.00301	3.94	-1.57758	1.79
214202_at	0.086561	0.00334	3.88	-1.57794	1.39
233405_at	0.07052	0.00203	4.2	-1.5783	0.893
214850_at	0.086581	0.00334	3.88	-1.57909	1.4	SMA4	glucuronidase beta pseudogene
203059_s_at	0.086147	0.00329	-3.89	-1.58049	-2.26	PAPSS2	3'-phosphoadenosine 5'-phosphosulfate synthase 2
1561820_at	0.07301	0.00222	-4.14	-1.58062	-0.604	SCN8A	sodium voltage-gated channel alpha subunit 8
1559033_at	0.061496	0.00144	-4.42	-1.58127	-0.454	LINC01018	long intergenic non-protein coding RNA 1018
242972_at	0.082949	0.00303	3.94	-1.58147	1.01	HCG18	HLA complex group 18 (non-protein coding)
211248_s_at	0.07052	0.00203	-4.2	-1.58179	-0.527	CHRD	chordin
244690_at	0.070493	0.00203	4.2	-1.5818	1.12
217072_at	0.08673	0.00335	-3.88	-1.58231	-1.01	CD300A	CD300a molecule
212307_s_at	0.084473	0.00313	3.92	-1.58374	1.2	OGT	O-linked N-acetylglucosamine (GlcNAc) transferase
230938_x_at	0.085638	0.00324	-3.9	-1.58427	-0.937	ATF5	activating transcription factor 5
228193_s_at	0.084795	0.00317	-3.91	-1.5843	-2.33	RGCC	regulator of cell cycle
229575_at	0.086547	0.00333	3.88	-1.58504	1.86
212912_at	0.085958	0.00327	-3.89	-1.58519	-2.85	RPS6KA2	ribosomal protein S6 kinase A2
211804_s_at	0.086211	0.00331	-3.88	-1.58536	-1.21	CDK2	cyclin dependent kinase 2
218621_at	0.086774	0.00336	3.87	-1.58556	1.42	HEMK1	HemK methyltransferase family member 1
236144_at	0.085071	0.0032	-3.91	-1.58779	-1.07	CPXM2	carboxypeptidase X, M14 family member 2
241876_at	0.084218	0.00311	3.92	-1.58937	0.901	MDM4	MDM4, p53 regulator
214140_at	0.082949	0.00301	-3.94	-1.59065	-1.09	SLC25A16	solute carrier family 25 member 16
220940_at	0.08673	0.00335	3.88	-1.59118	1.89	ANKRD36B	ankyrin repeat domain 36B
201149_s_at	0.082949	0.00302	-3.94	-1.59219	-2.61	TIMP3	TIMP metallopeptidase inhibitor 3
228023_x_at	0.08673	0.00336	3.88	-1.59271	1.78	ACTG1P4///RNPC3///AMY2B	actin gamma 1 pseudogene 4///RNA binding region (RNP1, RRM) containing 3///amylase, alpha 2B (pancreatic)
224357_s_at	0.086498	0.00333	-3.88	-1.59332	-2.15	MS4A4A	membrane spanning 4-domains A4A
226111_s_at	0.08673	0.00336	-3.87	-1.59349	-1.85	ZNF385A	zinc finger protein 385A
214243_s_at	0.081976	0.00292	-3.96	-1.5946	-0.973	SERHL2///SERHL	serine hydrolase-like 2///serine hydrolase-like (pseudogene)
222693_at	0.086147	0.00329	-3.89	-1.595	-1.71	LOC101928615///FNDC3B	uncharacterized LOC101928615///fibronectin type III domain containing 3B
238940_at	0.078511	0.00265	4.03	-1.59512	1.7	KLF12	Kruppel like factor 12
235911_at	0.085968	0.00327	-3.89	-1.59564	-2.57	MELTF	melanotransferrin
212659_s_at	0.086147	0.0033	-3.89	-1.59645	-2.31	IL1RN	interleukin 1 receptor antagonist
229470_at	0.0872	0.00339	3.87	-1.59729	1.54
212843_at	0.084218	0.00311	3.92	-1.59803	1.8	NCAM1	neural cell adhesion molecule 1
202734_at	0.085536	0.00322	-3.9	-1.59959	-2.06	TRIP10	thyroid hormone receptor interactor 10
225917_at	0.082949	0.00301	3.94	-1.60002	1.08	ATF7IP	activating transcription factor 7 interacting protein
217671_at	0.065087	0.0017	4.31	-1.60042	0.735	DSERG1	Down syndrome encephalopathy related protein 1
232632_at	0.08018	0.0028	3.99	-1.60196	1.42
207022_s_at	0.079115	0.00271	-4.01	-1.60526	-0.758	LDHC	lactate dehydrogenase C
214010_s_at	0.081988	0.00293	-3.96	-1.60634	-0.775	ATP9B	ATPase phospholipid transporting 9B (putative)
236645_at	0.085948	0.00327	3.89	-1.60706	2.32	HBP1	HMG-box transcription factor 1
220489_s_at	0.087502	0.00344	-3.86	-1.60789	-1.23	SERINC2	serine incorporator 2
1567213_at	0.084732	0.00315	3.92	-1.60797	0.831	PNN	pinin, desmosome associated protein
1562904_s_at	0.081663	0.00291	3.97	-1.60831	1.18	FAM86B3P	family with sequence similarity 86, member A pseudogene
209068_at	0.084795	0.00318	3.91	-1.6087	1.74	HNRNPDL	heterogeneous nuclear ribonucleoprotein D like
1559688_at	0.071861	0.00213	4.17	-1.60959	1.17	GRAPL	GRB2 related adaptor protein like
1570567_at	0.084292	0.00312	3.92	-1.61033	2.39
209231_s_at	0.08733	0.00342	-3.86	-1.61052	-1.1	DCTN5	dynactin subunit 5
235737_at	0.077187	0.00254	-4.05	-1.61106	-1.63	TSLP	thymic stromal lymphopoietin
238039_at	0.087394	0.00343	3.86	-1.61121	1.7	SCAMP1-AS1	SCAMP1 antisense RNA 1
244160_at	0.086415	0.00332	3.88	-1.61128	1.28
243458_at	0.087373	0.00342	3.86	-1.61258	1.36
237218_at	0.081988	0.00293	3.96	-1.61304	2.1
242364_x_at	0.085881	0.00326	3.89	-1.61325	1.1	TNRC6C-AS1	TNRC6C antisense RNA 1
1569231_x_at	0.069063	0.00192	4.23	-1.61479	0.577
236836_at	0.081559	0.0029	3.97	-1.61552	1.35	LOC105379045	uncharacterized LOC105379045
1563088_a_at	0.087502	0.00344	3.86	-1.61607	1.66	AATBC	apoptosis associated transcript in bladder cancer
237625_s_at	0.085536	0.00323	3.9	-1.61675	2.51
241345_at	0.080602	0.00282	3.98	-1.61695	1.72	MIR186///ZRANB2	microRNA 186///zinc finger RANBP2-type containing 2
224868_at	0.088235	0.0035	-3.85	-1.61812	-1.06	ZDHHC5	zinc finger DHHC-type containing 5
231172_at	0.078171	0.00261	-4.03	-1.61813	-0.712	CFAP157	cilia and flagella associated protein 157
241948_at	0.083922	0.00307	3.93	-1.61881	1.63
221833_at	0.088034	0.00347	3.85	-1.61882	1.54	LOC100507577///LONP2///SIAH1	uncharacterized LOC100507577///lon peptidase 2, peroxisomal///siah E3 ubiquitin protein ligase 1
239300_at	0.087394	0.00343	3.86	-1.61919	1.25	PIK3C3	phosphatidylinositol 3-kinase catalytic subunit type 3
1568623_a_at	0.08121	0.00287	-3.97	-1.62064	-1.83	SLC35E4	solute carrier family 35 member E4
209271_at	0.086824	0.00336	3.87	-1.62243	1.1	BPTF	bromodomain PHD finger transcription factor
222895_s_at	0.086931	0.00338	3.87	-1.62401	3.28	BCL11B	B-cell CLL/lymphoma 11B
203718_at	0.088143	0.00348	-3.85	-1.62444	-0.895	PNPLA6	patatin like phospholipase domain containing 6
202194_at	0.084003	0.00309	-3.93	-1.62447	-0.893	TMED5	transmembrane p24 trafficking protein 5
209963_s_at	0.088235	0.00351	-3.85	-1.62474	-1.35	EPOR	erythropoietin receptor
219301_s_at	0.081952	0.00292	3.96	-1.62477	2.01	CNTNAP2	contactin associated protein-like 2
202807_s_at	0.08733	0.00341	-3.86	-1.62522	-1.34	TOM1	target of myb1 membrane trafficking protein
223222_at	0.087588	0.00345	-3.86	-1.62548	-2.29	SLC25A19	solute carrier family 25 member 19
213462_at	0.085948	0.00327	-3.89	-1.62604	-2.48	NPAS2	neuronal PAS domain protein 2
201105_at	0.083939	0.00308	-3.93	-1.62653	-1.8	LGALS1	galectin 1
218691_s_at	0.077665	0.00258	-4.04	-1.62733	-1.13	PDLIM4	PDZ and LIM domain 4
208597_at	0.074302	0.0023	4.12	-1.6285	1.07	CNTF	ciliary neurotrophic factor
1555632_at	0.085034	0.00319	3.91	-1.62883	1.52	PIK3IP1	phosphoinositide-3-kinase interacting protein 1
235878_at	0.075896	0.00245	4.08	-1.62889	1.05
209412_at	0.08541	0.00322	3.9	-1.62903	0.929	LOC102724200///TRAPPC10	trafficking protein particle complex subunit 10-like///trafficking protein particle complex 10
244766_at	0.08733	0.00341	3.86	-1.62935	2.06	LOC102723773///LOC101060604///LOC101060596///LOC101060386///SMG1P7///NPIPA5///SMG1P3///NPIPB5///SMG1P1///LOC613037///SMG1P5///BOLA2///SMG1P2///NPIPB4///SLC7A5P1///SMG1	serine/threonine-protein kinase SMG1-like///putative L-type amino acid transporter 1-like protein IMAA///serine/threonine-protein kinase SMG1-like///putative uncharacterized SMG1-like protein///SMG1P7, nonsense mediated mRNA decay associated PI3K related kinase pseudogene 7///nuclear pore complex interacting protein family member A5///SMG1P3, nonsense mediated mRNA decay associated PI3K related k…
218686_s_at	0.075896	0.00243	-4.08	-1.62951	-0.883	RHBDF1	rhomboid 5 homolog 1
224780_at	0.087588	0.00345	3.86	-1.63064	1.07	RBM17	RNA binding motif protein 17
[truncated: 52,676 more rows]

## Sheet: GSE116626
ID	adj.P.Val	P.Value	t	B	logFC	Symbol	GB_ACC
ILMN_1786426	0.00137	5.78e-08	5.95535	7.96585	0.796442	TMEM149	NM_024660.2
ILMN_1674908	0.00137	9.3e-08	5.84435	7.53175	0.565631	HOXB5	NM_002147.3
ILMN_1742379	0.00298	6.93e-07	5.36651	5.7011	0.628395	IFT122	NM_052989.1
ILMN_1754220	0.00298	9.22e-07	5.29736	5.44186	0.722833	SF3A2	NM_007165.4
ILMN_1741180	0.00298	9.28e-07	5.29567	5.43555	0.453277	HEXDC	NM_173620.2
ILMN_1707244	0.00298	9.94e-07	5.27881	5.37259	0.85799	NBPF3	NM_032264.2
ILMN_3249281	0.00298	9.95e-07	5.27856	5.37166	0.519899	HOXA11AS	NR_002795.2
ILMN_1748890	0.00298	1.03e-06	5.2691	5.33638	0.705588	GPR176	NM_007223.1
ILMN_2216582	0.00298	1.44e-06	5.1878	5.03434	0.602804	LYL1	NM_005583.3
ILMN_3239236	0.00298	1.63e-06	5.15819	4.92491	1.2215	NCRNA00095	NR_024348.1
ILMN_1794612	0.00298	1.7e-06	5.1475	4.88548	0.48112	UBA7	NM_003335.2
ILMN_1733110	0.00298	1.87e-06	5.12376	4.79803	0.46242	RASSF7	NM_003475.2
ILMN_1757660	0.00298	1.97e-06	5.11023	4.74832	0.414284	CAPS	NM_080590.1
ILMN_2133784	0.00298	2.3e-06	5.0723	4.60923	0.48202	PATE2	NM_212555.1
ILMN_1799575	0.00298	2.6e-06	5.04168	4.49729	0.628016	IL19	NM_013371.2
ILMN_2352380	0.00298	2.66e-06	5.03639	4.47801	0.632715	TRPM2	NM_001001188.3
ILMN_3309299	0.00298	2.79e-06	5.0239	4.43249	0.580995	MIR559	NR_030286.1
ILMN_1658152	0.00298	3.1e-06	4.99784	4.33767	0.453761	MAP3K10	NM_002446.2
ILMN_2387471	0.00298	3.16e-06	4.99356	4.32213	0.496794	FLJ22184	NM_001080403.1
ILMN_1712046	0.00298	3.42e-06	4.97349	4.24932	0.418055	CPXM1	NM_019609.3
ILMN_1702566	0.00298	3.43e-06	4.97272	4.24655	0.659768	CALCA	NM_001741.2
ILMN_1803256	0.00298	3.46e-06	4.9705	4.2385	0.42375	STOX2	NM_020225.1
ILMN_1756920	0.00298	3.66e-06	4.95665	4.18833	0.436267	ADAM15	NM_207195.1
ILMN_1731644	0.00298	3.83e-06	4.9449	4.14588	0.349102	SETDB2	NM_031915.1
ILMN_1786720	0.00298	3.86e-06	4.94307	4.13925	0.633127	PROM1	NM_006017.1
ILMN_2374352	0.00298	3.87e-06	4.94223	4.13621	0.517316	DBNDD1	NM_001042610.1
ILMN_2292863	0.00298	3.92e-06	4.93916	4.12512	0.498323	RASA1	NM_022650.1
ILMN_2392286	0.00298	4.29e-06	4.91627	4.04259	0.450847	IP6K1	NM_001006115.2
ILMN_2400922	0.00298	4.67e-06	4.89496	3.96589	0.601821	OPRL1	NM_000913.3
ILMN_1815102	0.00298	4.68e-06	4.89454	3.96438	0.523101	LCAT	NM_000229.1
ILMN_2109708	0.00298	4.69e-06	4.89388	3.96202	0.739235	ECGF1	NM_001953.2
ILMN_1804663	0.00298	5.21e-06	4.86707	3.86582	0.469834	THBS3	NM_007112.3
ILMN_1727205	0.00298	5.43e-06	4.85693	3.82952	0.439219	ARHGEF10L	NM_018125.3
ILMN_1706521	0.00298	5.82e-06	4.83898	3.76533	0.450193	CSNK1G2	NM_001319.5
ILMN_2376431	0.00298	6.02e-06	4.83057	3.73531	0.611812	CCR2	NM_000647.4
ILMN_1805543	0.00298	6.43e-06	4.81379	3.67547	0.548363	ADAMTS9	NM_182920.1
ILMN_1774161	0.00298	6.69e-06	4.80361	3.63922	0.443858	ARL15	NM_019087.1
ILMN_1706505	0.00298	6.77e-06	4.80054	3.62833	0.572122	COL5A1	NM_000093.3
ILMN_1653480	0.00298	7.15e-06	4.78671	3.57915	0.563909	KENAE	NM_176816.2
ILMN_1682930	0.00298	7.3e-06	4.78152	3.56073	0.40619	SIPA1	NM_006747.2
ILMN_1700766	0.00298	7.31e-06	4.78125	3.55976	0.489087	ZNF324B	NM_207395.1
ILMN_2117508	0.00298	7.37e-06	4.77894	3.55159	0.53902	CTHRC1	NM_138455.2
ILMN_1672178	0.00298	7.47e-06	4.77564	3.53988	0.572167	RNF8	NM_003958.2
ILMN_1685445	0.00298	7.48e-06	4.77529	3.53863	0.420579	NOTCH2NL	NM_203458.3
ILMN_3310176	0.00298	7.55e-06	4.77289	3.53014	0.562746	MIR593	NR_030324.1
ILMN_1768339	0.00298	7.61e-06	4.7707	3.52235	0.618947	C10orf31	NM_001012713.1
ILMN_1728147	0.00298	7.99e-06	4.7584	3.47879	0.615207	OVCH2	NM_198185.2
ILMN_1768469	0.00298	8.14e-06	4.75357	3.4617	0.651762	TCN1	NM_001062.3
ILMN_1766204	0.00298	8.2e-06	4.75165	3.45492	0.631127	GPHA2	NM_130769.2
ILMN_1794364	0.00298	8.3e-06	4.74868	3.4444	0.814077	CTSW	NM_001335.3
ILMN_1703477	0.00298	8.3e-06	4.74849	3.44373	0.453112	ARHGEF2	NM_004723.2
ILMN_1806030	0.00298	8.39e-06	4.74593	3.43469	0.541952	PPL	NM_002705.4
ILMN_1727288	0.00298	8.4e-06	4.74538	3.43274	0.479096	EVPL	NM_001988.1
ILMN_1801476	0.00298	8.72e-06	4.7358	3.3989	0.405737	CDS1	NM_001263.2
ILMN_2303955	0.00298	8.72e-06	4.73576	3.39877	0.65595	FKBP1B	NM_054033.1
ILMN_1724893	0.00298	8.82e-06	4.73292	3.38872	0.599742	KCTD4	NM_198404.2
ILMN_1745788	0.00298	9.09e-06	4.72515	3.36131	0.504524	CX3CR1	NM_001337.3
ILMN_1682699	0.00298	9.36e-06	4.7176	3.33471	0.390199	PBX2	NM_002586.4
ILMN_2344662	0.00298	9.43e-06	4.71588	3.32865	0.575218	HMGA2	NM_003483.4
ILMN_2394264	0.00298	9.56e-06	4.71213	3.31544	0.415844	UBTF	NM_014233.2
ILMN_3249620	0.00298	9.57e-06	4.71192	3.31469	0.457201	LOC220930	NR_024284.1
ILMN_1705261	0.00298	9.92e-06	4.70279	3.28259	0.414279	CAPN1	NM_005186.2
ILMN_1669928	0.00298	9.98e-06	4.70121	3.27703	0.498102	ARHGEF16	NM_014448.2
ILMN_2345872	0.00298	1.02e-05	4.69583	3.25811	0.450054	SUMF2	NM_001042470.1
ILMN_1797331	0.00298	1.02e-05	4.69524	3.25606	0.565916	GRID2	NM_001510.1
ILMN_1711823	0.00298	1.07e-05	4.68364	3.21532	0.422702	C17orf70	NM_025161.3
ILMN_1707350	0.00298	1.08e-05	4.68172	3.20858	0.660679	TUSC1	NM_001004125.2
ILMN_2155719	0.00298	1.1e-05	4.67649	3.19024	0.407626	NBPF10	NM_001039703.1
ILMN_1663062	0.00298	1.11e-05	4.67474	3.18411	0.565445	CCDC67	NM_181645.3
ILMN_1673356	0.00298	1.11e-05	4.67399	3.18147	0.530487	FAM83C	NM_178468.2
ILMN_1773210	0.00298	1.12e-05	4.67249	3.1762	0.579046	DRD1	NM_000794.3
ILMN_2179083	0.00298	1.12e-05	4.67175	3.17363	0.468701	LOXL4	NM_032211.6
ILMN_1753954	0.00298	1.16e-05	4.66321	3.1437	0.551499	OLFM4	NM_006418.3
ILMN_1657141	0.00298	1.16e-05	4.66304	3.14312	0.547172	FMR1NB	NM_152578.1
ILMN_1759984	0.00298	1.16e-05	4.66279	3.14224	0.44464	KCTD1	NM_198991.1
ILMN_1687921	0.00298	1.18e-05	4.65859	3.12756	0.462068	JMJD8	NM_001005920.2
ILMN_1690921	0.00298	1.18e-05	4.65836	3.12673	0.398233	STAT2	NM_005419.2
ILMN_3245912	0.00298	1.18e-05	4.65698	3.12191	0.525782	TMEM59L	NM_012109.2
ILMN_1798104	0.00298	1.19e-05	4.65669	3.12088	0.47119	GRIN2A	NM_000833.2
ILMN_2309848	0.00298	1.19e-05	4.65662	3.12065	0.540817	FXYD5	NM_014164.4
ILMN_1726081	0.00298	1.19e-05	4.65617	3.11907	0.624755	SLC26A9	NM_052934.2
ILMN_2298366	0.00298	1.23e-05	4.64806	3.09072	0.735688	TLR10	NM_030956.2
ILMN_1762883	0.00298	1.26e-05	4.64185	3.06905	0.499386	ECE2	NM_032331.3
ILMN_1803906	0.00298	1.27e-05	4.63885	3.05857	0.457321	ETV2	NM_014209.1
ILMN_2207533	0.00298	1.27e-05	4.63867	3.05796	0.425641	RPS17	NM_001021.3
ILMN_1721978	0.00298	1.27e-05	4.63834	3.05678	0.642528	CARD11	NM_032415.2
ILMN_2389064	0.00298	1.33e-05	4.62736	3.0185	0.589243	C15orf48	NM_197955.1
ILMN_1675677	0.00298	1.33e-05	4.62612	3.01419	0.547615	TMPRSS3	NM_032405.1
ILMN_1661484	0.00298	1.35e-05	4.62285	3.00281	0.383342	ZBTB45	NM_032792.2
ILMN_1778237	0.00298	1.41e-05	4.61191	2.9647	0.514378	FN1	NM_002026.2
ILMN_1710710	0.00298	1.41e-05	4.61182	2.9644	0.535103	DEDD	NM_001039712.1
ILMN_1776519	0.00298	1.45e-05	4.60504	2.94083	0.463464	RAP1GAP	NM_002885.1
ILMN_2132161	0.00298	1.46e-05	4.60201	2.93029	0.518558	KIF18A	NM_031217.2
ILMN_1811234	0.00298	1.48e-05	4.59962	2.92199	0.682799	ROS1	NM_002944.2
ILMN_1781045	0.00298	1.51e-05	4.59385	2.90196	0.529264	FXYD2	NM_021603.2
ILMN_1800078	0.00298	1.51e-05	4.59367	2.90133	0.517758	LMO2	NM_005574.2
ILMN_1747205	0.00298	1.51e-05	4.59333	2.90015	0.438882	JDP2	NM_130469.2
ILMN_1771987	0.00298	1.52e-05	4.59259	2.8976	0.413518	SLC44A2	NM_020428.2
ILMN_2134224	0.00298	1.52e-05	4.59221	2.89627	0.446982	ATP13A1	NM_020410.1
ILMN_1708337	0.00298	1.55e-05	4.58744	2.87972	0.546599	NOXO1	NM_144603.2
ILMN_1652940	0.00298	1.55e-05	4.58732	2.87931	0.571047	MGC16703	NR_003608.1
ILMN_1717967	0.00298	1.56e-05	4.58565	2.87352	0.606638	PCDHGA1	NM_031993.1
ILMN_2316878	0.00298	1.57e-05	-4.58403	2.86789	-0.90171	PTPRO	NM_030671.1
ILMN_1777934	0.00298	1.58e-05	4.58228	2.86185	0.588376	MORN3	NM_173855.3
ILMN_2372040	0.00298	1.62e-05	4.57486	2.83614	0.5558	MTP18	NM_001003704.1
ILMN_1656066	0.00298	1.62e-05	4.57471	2.83562	0.361337	TNPO2	NM_013433.3
ILMN_1756211	0.00298	1.64e-05	4.57287	2.82924	0.638879	MOV10L1	NM_018995.1
ILMN_1753092	0.00298	1.66e-05	4.56961	2.81796	0.551919	RANBP17	NM_022897.2
ILMN_1764034	0.00298	1.66e-05	4.56909	2.81615	0.640128	XCR1	NM_005283.2
ILMN_1802096	0.00298	1.66e-05	4.56892	2.81559	0.465135	ABTB1	NM_032548.2
ILMN_1673261	0.00298	1.66e-05	4.5688	2.81515	0.645345	EPS8L3	NM_139053.1
ILMN_1660636	0.00298	1.67e-05	4.56695	2.80875	0.511965	WWOX	NM_130791.1
ILMN_1738383	0.00298	1.68e-05	4.5657	2.80444	0.387202	EEF2	NM_001961.3
ILMN_3236135	0.00298	1.7e-05	4.56274	2.79419	0.519449	FAM86D	NR_024241.1
ILMN_2070052	0.00298	1.73e-05	4.5584	2.7792	0.448165	LOC613037	NR_002555.2
ILMN_2412172	0.00298	1.76e-05	4.55422	2.76476	0.473399	APOBEC3F	NM_001006666.1
ILMN_1797693	0.00298	1.82e-05	4.54484	2.7324	0.461821	BRI3BP	NM_080626.5
ILMN_1668863	0.00298	1.84e-05	4.5425	2.72432	0.455136	LYPD1	NM_144586.5
ILMN_2108366	0.00298	1.84e-05	4.54236	2.72383	0.462557	RBM41	NM_018301.2
ILMN_1778673	0.00298	1.88e-05	4.53671	2.70436	0.31013	GOLGA7	NM_001002296.1
ILMN_1670302	0.00298	1.88e-05	4.536	2.70194	0.644988	HK3	NM_002115.1
ILMN_3265895	0.00298	1.89e-05	4.53439	2.69638	0.448387	HNRNPR	NM_001102398.1
ILMN_1797181	0.00298	1.9e-05	4.53328	2.69255	0.495268	LOC93622	XR_017952.1
ILMN_1772644	0.00298	1.91e-05	4.53248	2.6898	0.463928	EML3	NM_153265.2
ILMN_1780465	0.00298	1.95e-05	4.52713	2.67138	0.857308	CLEC5A	NM_013252.2
ILMN_2101034	0.00298	1.96e-05	4.52575	2.66664	0.526491	CAPN12	NM_144691.3
ILMN_1770591	0.00298	1.96e-05	4.52504	2.66419	0.554002	RHCE	NM_020485.3
ILMN_2181191	0.00298	1.96e-05	4.52494	2.66383	0.362619	TPI1	NM_000365.4
ILMN_1746243	0.00298	2.01e-05	4.51911	2.64379	0.454051	TES	NM_015641.2
ILMN_1692271	0.00298	2.06e-05	4.51193	2.61914	0.57018	CCM2	NM_031443.3
ILMN_1676222	0.00298	2.07e-05	4.51123	2.61673	0.479741	C16orf89	NM_001098514.1
ILMN_2074762	0.00298	2.08e-05	4.51037	2.61375	0.598957	FCRL6	NM_001004310.1
ILMN_1743142	0.00298	2.08e-05	4.51024	2.61332	0.601194	LASS3	NM_178842.3
ILMN_3301206	0.00298	2.1e-05	4.50785	2.60512	0.62129	MAGIX	NM_001099682.1
ILMN_1727815	0.00298	2.14e-05	4.50247	2.58667	0.448893	CFI	NM_000204.2
ILMN_1658675	0.00298	2.15e-05	4.50152	2.58341	0.602153	CDH23	NM_052836.1
ILMN_1750101	0.00298	2.17e-05	4.49852	2.57311	0.4606	S100A11	NM_005620.1
ILMN_3242544	0.00298	2.19e-05	4.4958	2.56377	0.563651	BAHCC1	NM_001080519.2
ILMN_1768101	0.00298	2.2e-05	4.49468	2.55995	0.442109	HOXB6	NM_018952.4
ILMN_1682783	0.00298	2.21e-05	4.49409	2.55791	0.417732	TUG1	NR_002323.1
ILMN_2326713	0.00298	2.21e-05	4.49322	2.55493	0.436967	CD151	NM_139030.3
ILMN_1783287	0.00298	2.23e-05	4.49187	2.55031	0.471525	S100A14	NM_020672.1
ILMN_1786357	0.00298	2.23e-05	4.49135	2.54855	0.532893	CENTD2	NM_015242.3
ILMN_2206746	0.00298	2.23e-05	4.49093	2.54711	0.410768	BGN	NM_001711.3
ILMN_2390974	0.00298	2.26e-05	4.48837	2.53833	0.460365	DNAJB2	NM_006736.5
ILMN_1799614	0.00298	2.26e-05	4.48799	2.53703	0.430421	PNPLA6	NM_006702.3
ILMN_1799504	0.00298	2.26e-05	4.48735	2.53486	0.556757	MS4A13	NM_001012417.1
ILMN_2137625	0.00298	2.28e-05	4.48539	2.52815	0.592235	GPAT2	NM_207328.2
ILMN_1683231	0.00298	2.3e-05	4.48377	2.52257	0.449369	FAM83F	NM_138435.1
ILMN_1800082	0.00298	2.35e-05	4.47767	2.50171	0.562675	B3GNT3	NM_014256.3
ILMN_1701873	0.00298	2.35e-05	4.47706	2.49965	0.76068	C9orf50	NM_199350.3
ILMN_1755251	0.00298	2.37e-05	4.47575	2.49516	0.484917	ITIH1	NM_002215.1
ILMN_1787897	0.00298	2.37e-05	4.47535	2.49379	0.548492	CXCL1	NM_001511.1
ILMN_1693669	0.00298	2.38e-05	4.47462	2.49131	0.38	WDR79	NM_018081.1
ILMN_1706021	0.00298	2.39e-05	4.47263	2.4845	0.554513	TMPRSS4	NM_019894.2
ILMN_1756992	0.00298	2.41e-05	4.47119	2.47957	0.470793	MUC1	NM_001044391.1
ILMN_1750386	0.00298	2.43e-05	4.46877	2.47131	0.55799	NPPA	NM_006172.2
ILMN_2259308	0.00298	2.43e-05	4.46868	2.471	0.579734	STEAP2	NM_152999.3
ILMN_1688801	0.00298	2.44e-05	4.46718	2.46587	0.565664	JPH3	NM_020655.2
ILMN_1787324	0.00298	2.45e-05	4.46655	2.46373	0.440081	C16orf48	NM_032140.1
ILMN_1687922	0.00298	2.48e-05	4.4637	2.454	0.444265	RP9	NM_203288.1
ILMN_3310376	0.00298	2.51e-05	4.46042	2.4428	0.526248	MIR218-2	NR_029632.1
ILMN_1750624	0.00298	2.53e-05	4.45839	2.43589	0.538643	RXRG	NM_006917.3
ILMN_1696118	0.00298	2.55e-05	4.45627	2.42865	0.487364	GTPBP10	NM_001042717.1
ILMN_1762629	0.00298	2.63e-05	4.44794	2.40027	0.518425	ANO9	NM_001012302.2
ILMN_3226505	0.00298	2.64e-05	4.4462	2.39434	0.365401	MSL3	NM_078629.2
ILMN_1688768	0.00298	2.68e-05	4.44308	2.38371	0.603117	GPR39	NM_001508.2
ILMN_1659029	0.00298	2.69e-05	4.44126	2.37753	0.421001	FAM116B	NM_001001794.2
ILMN_1703326	0.00298	2.73e-05	4.43813	2.36687	0.592634	GPR44	NM_004778.2
ILMN_1700248	0.00298	2.74e-05	4.4371	2.36338	0.479829	WDR86	NM_198285.1
ILMN_1736176	0.00298	2.74e-05	4.43678	2.36229	0.47952	PLK1	NM_005030.3
ILMN_1765711	0.00298	2.75e-05	4.43574	2.35877	0.438656	FBXO11	NM_012167.1
ILMN_1777476	0.00298	2.79e-05	4.43192	2.34578	0.526348	SPDYC	NM_001008778.1
ILMN_1769011	0.00298	2.79e-05	4.43166	2.34489	0.409641	C8orf79	NM_001039462.1
ILMN_1712914	0.00298	2.82e-05	4.42954	2.33769	0.665791	SEMA6B	NM_032108.2
ILMN_1690121	0.00298	2.83e-05	4.42776	2.33165	0.494704	P4HA3	NM_182904.3
ILMN_1727996	0.00298	2.87e-05	4.42448	2.3205	0.328251	BAG4	NM_004874.2
ILMN_1664439	0.00298	2.87e-05	4.42416	2.3194	0.464581	TAF1	NM_138923.1
ILMN_1656372	0.00298	2.89e-05	4.42267	2.31437	0.397101	PES1	NM_014303.2
ILMN_1748614	0.00298	2.89e-05	4.42232	2.31317	0.536393	RELT	NM_152222.1
ILMN_1689655	0.00298	2.9e-05	4.42197	2.31197	0.481305	HLA-DRA	NM_019111.3
ILMN_2347999	0.00298	2.94e-05	4.4179	2.29818	0.451424	IFNAR2	NM_207584.1
ILMN_1686434	0.00298	2.94e-05	4.41763	2.29724	0.578455	TXNDC6	NM_178130.2
ILMN_2297644	0.00298	3e-05	4.41307	2.28178	0.584814	PLEKHG5	NM_001042664.1
ILMN_2048793	0.00298	3.01e-05	4.41174	2.27727	0.410476	CIAO1	NM_004804.2
ILMN_2363658	0.00298	3.05e-05	4.40805	2.26477	0.552736	PXDN	NM_012293.1
ILMN_1737949	0.00298	3.06e-05	4.40717	2.26179	0.404268	GALNS	NM_000512.3
ILMN_1723803	0.00298	3.07e-05	4.40672	2.26027	0.544735	SLC2A9	NM_001001290.1
ILMN_1733050	0.00298	3.07e-05	4.40637	2.2591	0.507167	SEC31B	NM_015490.3
ILMN_1657077	0.00298	3.08e-05	4.40571	2.25686	0.384694	SOCS6	NM_004232.3
ILMN_1753737	0.00298	3.09e-05	4.40488	2.25405	0.711299	ASB14	NM_130387.4
ILMN_1697925	0.00298	3.11e-05	4.40337	2.24894	0.651786	APOB48R	NM_018690.2
ILMN_1747934	0.00298	3.18e-05	4.39727	2.2283	0.565064	ISYNA1	NM_016368.3
ILMN_2128048	0.00298	3.2e-05	4.39541	2.22199	0.447338	PCDHB3	NM_018937.2
ILMN_2087080	0.00298	3.2e-05	4.39526	2.22151	0.386241	RPL5	NM_000969.3
ILMN_1771835	0.00298	3.22e-05	4.39393	2.21701	0.496209	NUP54	NM_017426.2
ILMN_2050183	0.00298	3.24e-05	4.39203	2.21057	0.671782	MYLK2	NM_033118.2
ILMN_2412807	0.00298	3.24e-05	4.39198	2.2104	0.391123	DCTN1	NM_023019.1
ILMN_2230624	0.00298	3.25e-05	4.39168	2.20939	0.444783	RPL18	NM_000979.2
ILMN_2320672	0.00298	3.25e-05	4.39144	2.20859	0.530374	UNC45B	NM_173167.2
ILMN_2376313	0.00298	3.26e-05	4.39057	2.20565	0.561216	MSMB	NM_138634.1
ILMN_1688959	0.00298	3.27e-05	4.38956	2.20223	0.863232	CD27	NM_001242.4
ILMN_1776164	0.00298	3.29e-05	4.3879	2.19663	0.521931	ZNF396	NM_145756.1
ILMN_1680494	0.00298	3.3e-05	4.38754	2.1954	0.5362	FLJ12529	NM_024811.2
ILMN_2319825	0.00298	3.3e-05	4.38704	2.19371	0.435479	ACYP1	NM_001107.3
ILMN_1705689	0.00298	3.31e-05	4.38655	2.19207	0.515639	ADAM12	NM_003474.3
ILMN_1809894	0.00298	3.32e-05	4.3856	2.18884	0.428274	TMEM117	NM_032256.1
ILMN_1680754	0.00298	3.33e-05	4.38441	2.18481	0.525068	A4GNT	NM_016161.1
ILMN_1740419	0.00298	3.34e-05	4.38387	2.183	0.541855	CATSPER4	NM_198137.1
ILMN_1744428	0.00298	3.37e-05	4.38181	2.17607	0.568399	OR2C1	NM_012368.1
ILMN_2212999	0.00298	3.37e-05	4.38157	2.17524	0.464558	KIF5C	NM_004522.1
ILMN_1676361	0.00298	3.39e-05	4.37967	2.16883	0.612517	ARHGAP22	NM_021226.2
ILMN_1771201	0.00298	3.41e-05	4.37815	2.1637	0.492702	TNRC6B	NM_001024843.1
ILMN_2366463	0.00298	3.42e-05	4.37728	2.16078	0.546048	FN1	NM_212474.1
ILMN_2349459	0.00298	3.43e-05	4.37726	2.16069	0.527261	BIRC5	NM_001168.2
ILMN_1669692	0.00298	3.44e-05	4.37605	2.15663	0.723433	IKZF3	NM_183228.1
ILMN_2327860	0.00298	3.45e-05	4.37564	2.15524	0.355563	MAL	NM_022440.1
ILMN_1763401	0.00298	3.46e-05	4.37438	2.15099	0.480154	C21orf58	NM_058180.3
ILMN_1814022	0.00298	3.47e-05	4.37413	2.15014	0.396726	NR1H3	NM_005693.1
ILMN_3309509	0.00298	3.5e-05	4.37181	2.14232	0.569114	MIR637	NR_030367.1
ILMN_1739587	0.00298	3.5e-05	4.37147	2.14117	0.516618	UTY	NM_007125.3
ILMN_1713875	0.00298	3.5e-05	4.37123	2.14038	0.531737	NME1	NM_198175.1
ILMN_1753498	0.00298	3.51e-05	4.37093	2.13936	0.414402	COASY	NM_001042532.1
ILMN_1799067	0.00298	3.55e-05	4.36765	2.12829	0.531064	TRY1	NM_001001317.1
ILMN_3238314	0.00298	3.59e-05	4.36459	2.11802	0.511078	C17orf72	NR_015354.2
ILMN_1671557	0.00298	3.6e-05	4.36379	2.11531	0.527781	PHLDA2	NM_003311.3
ILMN_1661618	0.00298	3.6e-05	4.36364	2.1148	0.586756	C20orf85	NM_178456.2
ILMN_1705677	0.00298	3.62e-05	4.36248	2.11091	0.635548	C1orf220	NM_207467.1
ILMN_2362341	0.00298	3.64e-05	4.36114	2.10638	0.511546	L1CAM	NM_024003.1
ILMN_1736500	0.00298	3.64e-05	4.36075	2.10507	0.42743	GNB2L1	NM_006098.4
ILMN_1676955	0.00298	3.65e-05	4.36032	2.10365	0.401021	TYK2	NM_003331.3
ILMN_2279413	0.00298	3.68e-05	4.35791	2.09553	0.442053	SIAH1	NM_001006610.1
ILMN_1810324	0.00298	3.69e-05	4.35705	2.09263	0.417134	SGCB	NM_000232.3
ILMN_1651943	0.00298	3.7e-05	4.35669	2.09141	0.511483	ANK3	NM_020987.2
ILMN_1728106	0.00298	3.7e-05	4.35642	2.09049	0.573387	TNF	NM_000594.2
ILMN_2180315	0.00298	3.71e-05	4.3556	2.08775	0.420834	ATG4D	NM_032885.4
ILMN_3241738	0.00298	3.72e-05	4.35509	2.08603	0.526118	SNORD20	NR_002908.1
ILMN_2360784	0.00298	3.72e-05	4.35492	2.08547	0.45452	RRBP1	NM_001042576.1
ILMN_2082109	0.00298	3.74e-05	4.35376	2.08157	0.487302	ZNF214	NM_013249.1
ILMN_1696657	0.00298	3.74e-05	4.35373	2.08145	0.418664	LRRN2	NM_201630.1
ILMN_1689560	0.00298	3.74e-05	4.35333	2.08012	0.509759	C14orf181	NM_207442.2
ILMN_1725071	0.00298	3.77e-05	4.35163	2.0744	0.573198	CCDC12	NM_144716.2
ILMN_2188722	0.00298	3.77e-05	4.3515	2.07398	0.380963	GLS	NM_014905.2
ILMN_2197647	0.00298	3.79e-05	4.35001	2.06897	0.64884	MSX2P1	NR_002307.1
ILMN_2376205	0.00298	3.81e-05	4.34882	2.06495	0.859154	LTB	NM_002341.1
ILMN_3241985	0.00298	3.82e-05	4.34782	2.0616	0.588395	SNORA13	NR_002922.1
ILMN_1726448	0.00298	3.82e-05	4.34776	2.06138	0.520209	MMP1	NM_002421.2
ILMN_1730765	0.00298	3.84e-05	4.34694	2.05863	0.455355	DUSP22	NM_020185.3
ILMN_1697827	0.00298	3.87e-05	4.34456	2.05064	0.478728	ATP2A3	NM_174955.1
ILMN_2323933	0.00298	3.88e-05	4.34397	2.04866	0.569384	LAIR2	NM_021270.2
ILMN_1700001	0.00298	3.89e-05	4.3431	2.04576	0.457356	TCTA	NM_022171.2
ILMN_1711170	0.00298	3.9e-05	4.34275	2.04459	0.526148	BNIPL	NM_138278.2
ILMN_1781814	0.00298	3.9e-05	4.34231	2.04309	0.58147	SEMA4B	NM_020210.2
ILMN_1651492	0.00298	3.94e-05	4.34001	2.03537	0.52747	WNT2B	NM_024494.1
ILMN_1803454	0.00298	3.94e-05	4.33987	2.0349	0.544355	PCGF3	NM_006315.4
ILMN_1738124	0.00298	3.97e-05	4.33791	2.02835	0.430567	ZNF772	NM_001024596.1
ILMN_1777049	0.00298	3.97e-05	4.33786	2.02815	0.353725	ZNF160	NM_198893.1
ILMN_1684901	0.00298	3.97e-05	4.33783	2.02807	0.570371	OR6K2	NM_001005279.1
ILMN_1792254	0.00298	3.99e-05	4.33654	2.02375	0.558747	OR5M11	NM_001005245.1
ILMN_1684168	0.00298	3.99e-05	4.3362	2.02261	0.40114	GSTZ1	NM_145871.1
ILMN_1724213	0.00298	4.02e-05	4.33416	2.01575	0.542393	PAGE2	NM_207339.2
ILMN_1655482	0.00298	4.02e-05	4.3341	2.01555	0.537993	TRIM27	NM_006510.4
ILMN_1679809	0.00298	4.03e-05	4.33338	2.01313	0.354159	GSTP1	NM_000852.2
ILMN_2120631	0.00298	4.04e-05	4.33326	2.01272	0.593641	TPRXL	NR_002223.1
ILMN_1697469	0.00298	4.07e-05	4.33096	2.00505	0.378561	SFRS6	NM_006275.4
ILMN_1709472	0.00298	4.07e-05	4.33092	2.0049	0.531051	FAM71A	NM_153606.2
ILMN_1656724	0.00298	4.09e-05	4.32958	2.0004	0.571458	OR14A16	NM_001001966.1
ILMN_3241944	0.00298	4.1e-05	4.32904	1.9986	0.731094	NBLA00301	NR_003679.1
ILMN_2276811	0.00298	4.1e-05	4.32895	1.99829	0.501242	METT11D1	NM_001029991.1
ILMN_1688417	0.00298	4.12e-05	4.32775	1.99429	0.511687	MYL2	NM_000432.1
ILMN_1704441	0.00298	4.12e-05	4.32761	1.99382	0.530431	ZNF556	NM_024967.1
ILMN_1660223	0.00298	4.12e-05	4.32758	1.99371	0.428312	CREBL2	NM_001310.2
ILMN_1684391	0.00298	4.16e-05	4.32518	1.98566	0.385291	PLOD1	NM_000302.2
ILMN_1653158	0.00298	4.16e-05	4.32494	1.98486	0.579405	DPRX	NM_001012728.1
ILMN_1815796	0.00298	4.19e-05	4.323	1.97837	0.550099	NT5C1A	NM_032526.1
ILMN_3236211	0.00298	4.21e-05	4.32176	1.97421	0.486045	DGCR11	NR_024157.1
ILMN_1681304	0.00298	4.23e-05	4.32049	1.96998	0.357711	PAN3	NM_175854.5
ILMN_3311045	0.00298	4.23e-05	4.3203	1.96933	0.502766	MIR216A	NR_029629.1
ILMN_1751135	0.00298	4.24e-05	4.31979	1.96764	0.478471	GGA3	NM_138619.1
ILMN_1653319	0.00298	4.26e-05	4.31865	1.96381	0.496609	MC1R	NM_002386.2
ILMN_2276598	0.00298	4.27e-05	4.31823	1.9624	0.643347	AP1G2	NM_080545.1
ILMN_3239757	0.00298	4.27e-05	4.31823	1.9624	0.537077	LOC100130386	NM_001137672.1
ILMN_1660698	0.00298	4.28e-05	4.31723	1.95906	0.412403	GTPBP8	NM_014170.2
ILMN_1750400	0.00298	4.29e-05	4.31677	1.95753	0.356825	C19orf66	NM_018381.2
ILMN_2334205	0.00298	4.29e-05	4.31665	1.95711	0.527622	ERCC6L	NM_017669.2
ILMN_1679277	0.00298	4.3e-05	4.31584	1.9544	0.520527	CMTM3	NM_144601.2
ILMN_1681193	0.00298	4.31e-05	4.31577	1.95418	0.791202	EPS8L1	NM_017729.3
ILMN_1784534	0.00298	4.36e-05	4.31263	1.94368	0.507921	SELS	NM_203472.1
ILMN_1702372	0.00298	4.36e-05	4.31255	1.9434	0.62751	CST9	NM_001008693.1
ILMN_2358783	0.00298	4.37e-05	4.31177	1.9408	0.376138	ASB3	NM_145863.1
ILMN_1761733	0.00298	4.37e-05	4.31164	1.94037	0.407779	HLA-DMB	NM_002118.3
ILMN_3307926	0.00298	4.38e-05	4.31104	1.93835	0.399099	ADRBK1	NM_001619.3
ILMN_1720717	0.00298	4.38e-05	4.31097	1.93813	0.511211	TRIM72	NM_001008274.2
ILMN_1743806	0.00298	4.38e-05	4.31087	1.9378	0.408347	MIF4GD	NM_020679.2
ILMN_1770676	0.00298	4.39e-05	4.31047	1.93646	0.451813	CAPRIN1	NM_005898.4
ILMN_1801051	0.00298	4.4e-05	4.30991	1.9346	0.557593	PCDHB8	NM_019120.2
ILMN_1658909	0.00298	4.4e-05	4.30964	1.9337	0.436032	OSGEPL1	NM_022353.1
ILMN_1662886	0.00298	4.41e-05	4.3095	1.93323	0.566014	KLHL34	NM_153270.1
ILMN_2379788	0.00298	4.41e-05	4.3094	1.9329	0.416862	HIF1A	NM_181054.1
ILMN_1752144	0.00298	4.43e-05	4.30803	1.9283	0.56566	LOC284751	NM_001025463.1
ILMN_1758806	0.00298	4.44e-05	4.30742	1.92627	0.484811	C21orf2	NM_004928.1
ILMN_3247334	0.00298	4.44e-05	4.30724	1.92568	0.550039	C3orf43	NM_001077657.1
ILMN_1773080	0.00298	4.45e-05	4.30683	1.92429	0.43361	OAZ1	NM_004152.2
ILMN_1765558	0.00298	4.49e-05	4.30417	1.9154	0.65678	NPAS2	NM_002518.3
ILMN_2408024	0.00298	4.51e-05	4.30304	1.91166	0.480829	PDE5A	NM_001083.3
ILMN_3240893	0.00298	4.52e-05	4.30257	1.91007	0.522577	SLMO2	NM_016045.2
ILMN_1734552	0.00298	4.53e-05	4.30227	1.90908	0.54916	LRRC20	NM_207119.1
ILMN_1713550	0.00298	4.53e-05	4.30175	1.90735	0.42816	LGR6	NM_001017404.1
ILMN_1763523	0.00298	4.55e-05	4.30088	1.90444	0.408049	HARS	NM_002109.3
ILMN_1719826	0.00298	4.55e-05	4.30075	1.904	0.608545	LOC441956	NM_001013729.1
ILMN_2393450	0.00298	4.56e-05	4.3	1.90149	0.442012	C14orf173	NM_022489.2
ILMN_1773126	0.00298	4.6e-05	4.29765	1.89365	0.387715	FANK1	NM_145235.3
ILMN_2256482	0.00298	4.62e-05	4.29657	1.89004	0.641728	HMGCLL1	NM_019036.2
ILMN_1738712	0.00298	4.66e-05	4.29447	1.88305	0.381777	GPR180	NM_180989.4
ILMN_1775739	0.00298	4.68e-05	4.29335	1.87933	0.511576	CDH20	NM_031891.2
ILMN_1668760	0.00298	4.68e-05	4.29307	1.87839	0.678072	HAS3	NM_005329.2
ILMN_1753415	0.00298	4.69e-05	4.2929	1.87782	0.555799	LY6H	NM_002347.2
ILMN_3251643	0.00298	4.69e-05	4.29263	1.87691	0.558598	C1orf194	NM_001122961.1
ILMN_2135537	0.00298	4.71e-05	4.29135	1.87266	0.677745	KIF2B	NM_032559.3
ILMN_1801442	0.00298	4.72e-05	4.29098	1.87143	0.579355	KRT81	NM_002281.2
ILMN_1687335	0.00298	4.73e-05	4.29047	1.86972	0.462157	FLNA	NM_001456.2
ILMN_1656846	0.00298	4.73e-05	4.29013	1.8686	0.692953	GBA2	NM_020944.2
ILMN_1751460	0.00298	4.74e-05	4.28954	1.86661	0.683859	FEV	NM_017521.2
ILMN_3307858	0.00298	4.77e-05	4.28828	1.86243	0.435653	STIM2	NM_020860.2
ILMN_2176467	0.00298	4.78e-05	4.28741	1.85954	0.793786	COX6B2	NM_144613.4
ILMN_3309274	0.00298	4.79e-05	4.28677	1.85739	0.588577	MIR1468	NR_031567.1
ILMN_1813230	0.00298	4.8e-05	4.2862	1.85551	0.510204	WSCD2	NM_014653.2
ILMN_3235171	0.00298	4.81e-05	4.2859	1.8545	0.647859	CCDC64B	NM_001103175.1
ILMN_2275098	0.00298	4.82e-05	4.28544	1.85298	0.38586	DTX2	NM_020892.1
ILMN_2060578	0.00298	4.86e-05	4.28323	1.84561	0.459447	INSL5	NM_005478.3
ILMN_1759818	0.00298	4.87e-05	4.28259	1.84348	0.392855	SORL1	NM_003105.3
ILMN_1814206	0.00298	4.88e-05	4.28188	1.84112	0.531628	HTR1B	NM_000863.1
ILMN_3308500	0.00298	4.9e-05	4.28069	1.83715	0.646281	MIR611	NR_030342.1
ILMN_2077008	0.00298	4.91e-05	4.28041	1.83623	0.56504	WDR38	NM_001045476.1
ILMN_1787879	0.00298	4.93e-05	4.27926	1.83239	0.404188	ARL2	NM_001667.2
ILMN_1711617	0.00298	4.94e-05	4.27858	1.83015	0.40861	GMFG	NM_004877.1
ILMN_1740217	0.00298	4.94e-05	4.27846	1.82975	0.386261	HACE1	NM_020771.3
ILMN_1741640	0.00298	4.94e-05	4.27846	1.82975	0.330766	ZNF675	NM_138330.1
ILMN_1690945	0.00298	4.95e-05	4.2781	1.82853	0.540595	CPZ	NM_001014447.1
ILMN_2244140	0.00298	4.97e-05	4.27679	1.82419	0.523113	UNC13A	NM_001080421.1
ILMN_1738672	0.00298	5e-05	4.27551	1.81994	0.481048	TRIM33	NM_015906.3
ILMN_1673998	0.00298	5.01e-05	4.27497	1.81813	0.499592	SSTR1	NM_001049.2
ILMN_1776861	0.00298	5.01e-05	4.27465	1.81707	0.590407	HAP1	NM_001079870.1
ILMN_2259319	0.00298	5.02e-05	4.27432	1.81597	0.737947	ABCA7	NM_033308.1
ILMN_1729482	0.00298	5.04e-05	4.27322	1.81233	0.536126	KLK15	NM_138564.1
ILMN_1706302	0.00298	5.05e-05	4.27259	1.81023	0.505769	ADAM22	NM_021722.2
ILMN_1788180	0.00298	5.05e-05	4.27253	1.81003	0.390562	RAB13	NM_002870.2
ILMN_1689000	0.00298	5.05e-05	4.27237	1.8095	0.54887	DUSP15	NM_080611.3
ILMN_1657571	0.00298	5.07e-05	4.27178	1.80753	0.470062	ASNA1	NM_004317.2
ILMN_3310321	0.00298	5.07e-05	4.27151	1.80664	0.505164	SNORD113-3	NR_003231.1
ILMN_1690922	0.00298	5.08e-05	4.27104	1.80508	0.44835	MAST2	NM_015112.2
ILMN_1749078	0.00298	5.09e-05	4.27059	1.80358	0.330741	TIMP2	NM_003255.4
ILMN_2394897	0.00298	5.1e-05	4.26977	1.80085	0.561593	ACCN4	NM_018674.3
ILMN_1732053	0.00298	5.11e-05	4.26915	1.7988	0.447356	SNRNP70	NM_003089.4
ILMN_2271379	0.00298	5.12e-05	4.26911	1.79867	0.500565	SDCCAG3	NM_001039707.1
ILMN_1732374	0.00298	5.16e-05	4.26654	1.79012	0.511261	C17orf41	XM_001134002.1
ILMN_3241894	0.00298	5.17e-05	4.26615	1.78883	0.715758	ADCY10	NM_018417.3
ILMN_1727923	0.00298	5.18e-05	4.26578	1.78761	0.363306	ZNF140	NM_003440.2
ILMN_1691276	0.00298	5.22e-05	4.26369	1.78066	0.425882	CXXC1	NM_014593.2
ILMN_1736567	0.00298	5.23e-05	4.26323	1.77914	0.410199	CD74	NM_001025159.1
ILMN_1703327	0.00298	5.24e-05	4.26251	1.77675	0.534637	PSTPIP1	NM_003978.2
ILMN_1788729	0.00298	5.25e-05	4.26194	1.77486	0.577874	TCF23	NM_175769.1
ILMN_1785732	0.00298	5.27e-05	4.26079	1.77105	0.583783	TNFAIP6	NM_007115.2
ILMN_3246678	0.00298	5.28e-05	4.26028	1.76937	0.448526	NPW	NM_001099456.2
ILMN_1697810	0.00298	5.3e-05	4.25968	1.76736	0.552572	TSPAN11	NM_001080509.1
ILMN_1762993	0.00298	5.33e-05	4.25791	1.76148	0.337727	PIGV	NM_017837.2
ILMN_1741459	0.00298	5.33e-05	4.25772	1.76085	0.384266	CDK10	NM_052988.2
ILMN_1652865	0.00298	5.34e-05	4.25735	1.75964	0.508252	BAIAP2	NM_017451.1
ILMN_1791436	0.00298	5.37e-05	4.25597	1.75507	0.451283	EZH1	NM_001991.2
ILMN_2249578	0.00298	5.37e-05	4.25581	1.75453	0.536423	NETO1	NM_138999.1
ILMN_1757626	0.00298	5.38e-05	4.25548	1.75342	0.565643	ARID3C	NM_001017363.1
ILMN_1796088	0.00298	5.39e-05	4.2548	1.75118	0.536738	ACTL7B	NM_006686.2
ILMN_1768960	0.00298	5.39e-05	4.25475	1.75102	0.524219	ATG4A	NM_178271.1
ILMN_1682054	0.00298	5.4e-05	4.25448	1.75011	0.518193	SRI	NM_003130.2
ILMN_1682487	0.00298	5.41e-05	4.25408	1.7488	0.55745	GPR133	NM_198827.2
ILMN_1664068	0.00298	5.42e-05	4.25336	1.74642	0.383898	ERGIC1	NM_001031711.1
ILMN_2291407	0.00298	5.43e-05	4.25287	1.74477	0.518133	PDE4DIP	NM_022359.3
ILMN_1809959	0.00298	5.46e-05	4.2513	1.73958	0.628083	AADAT	NM_182662.1
ILMN_2348268	0.00298	5.47e-05	4.25111	1.73894	0.394385	IFFO1	NM_080730.2
ILMN_3247325	0.00298	5.47e-05	4.25094	1.7384	0.407035	LOC100190939	NR_024458.1
ILMN_1803217	0.00298	5.47e-05	4.25084	1.73806	0.563078	KIAA0514	NM_014696.2
ILMN_2364600	0.00298	5.48e-05	4.25017	1.73584	0.547173	PDE11A	NM_001077358.1
ILMN_1728183	0.00298	5.5e-05	4.24959	1.73392	0.527806	DMRT2	NM_006557.4
ILMN_1798129	0.00298	5.52e-05	4.2485	1.73031	0.429658	C4orf23	NM_152544.1
ILMN_1795905	0.00298	5.55e-05	4.24705	1.72552	0.337259	ZBTB4	NM_020899.2
ILMN_1661596	0.00298	5.55e-05	4.24686	1.72487	0.416548	FLVCR1	NM_014053.1
ILMN_1658232	0.00298	5.58e-05	4.2454	1.72005	0.442762	FBXL10	NM_032590.3
ILMN_3251531	0.00298	5.59e-05	4.24512	1.7191	0.453115	ZNF793	NM_001013659.2
ILMN_1813100	0.00298	5.63e-05	4.24322	1.71282	0.391025	KIAA1244	NM_020340.3
ILMN_1680349	0.00298	5.64e-05	4.24258	1.71069	0.574636	RIBC2	NM_015653.2
ILMN_1682863	0.00298	5.64e-05	4.24248	1.71038	0.539439	C20orf151	NM_080833.1
ILMN_1651599	0.00298	5.67e-05	4.24118	1.70606	0.545406	ENTPD2	NM_203468.1
ILMN_1707433	0.00298	5.69e-05	4.24034	1.70328	0.528895	LOC388503	NM_001013640.3
ILMN_1733043	0.00298	5.69e-05	-4.2401	1.70251	-0.729012	DLG2	NM_001364.1
ILMN_1735979	0.00298	5.7e-05	4.2399	1.70185	0.416937	BCKDHA	NM_000709.2
ILMN_1812669	0.00298	5.7e-05	4.23983	1.70162	0.519175	HTRA3	NM_053044.2
ILMN_3242883	0.00298	5.7e-05	4.23948	1.70045	0.381415	AGAP8	NM_001077686.1
ILMN_1733758	0.00298	5.7e-05	4.23946	1.70039	0.531161	MT1B	NM_005947.1
ILMN_1676086	0.00298	5.7e-05	4.23944	1.70033	0.574836	KRT82	NM_033033.3
ILMN_2359500	0.00298	5.72e-05	4.23886	1.69841	0.500514	NCDN	NM_001014839.1
ILMN_1746031	0.00298	5.72e-05	4.23851	1.69725	0.498265	RIMS4	NM_182970.2
ILMN_1814281	0.00298	5.74e-05	4.23784	1.69502	0.504605	SPC25	NM_020675.3
ILMN_2084391	0.00298	5.77e-05	4.23647	1.6905	0.461113	RAD18	NM_020165.2
ILMN_2398107	0.00298	5.78e-05	4.23584	1.68842	0.365657	ASNS	NM_133436.1
ILMN_2387696	0.00298	5.78e-05	4.23579	1.68825	0.465949	CCR6	NM_031409.2
ILMN_3310880	0.00298	5.82e-05	4.23419	1.68296	0.682602	MIR187	NR_029616.1
ILMN_2232177	0.00298	5.82e-05	4.23415	1.68283	0.408563	ACTN1	NM_001102.2
ILMN_2149793	0.00298	5.84e-05	4.23284	1.67849	0.50486	TTTY10	NR_001542.1
ILMN_1655504	0.00298	5.86e-05	4.23204	1.67587	0.434679	IFT81	NM_014055.2
ILMN_1753468	0.00298	5.86e-05	4.23189	1.67537	0.304751	CD63	NM_001040034.1
ILMN_2294684	0.00298	5.87e-05	4.23145	1.6739	0.475078	CEP170	NM_014812.2
ILMN_1662086	0.00298	5.89e-05	4.23078	1.67169	0.51534	GUCA1A	NM_000409.2
ILMN_3199438	0.00298	5.89e-05	4.2306	1.67111	0.475105	LOC440366	NR_002828.1
ILMN_1784272	0.00298	5.93e-05	4.22905	1.66598	0.672103	CD1E	NM_001042584.1
ILMN_1750625	0.00298	5.94e-05	4.22865	1.66465	0.523398	RSPO4	NM_001040007.1
ILMN_1767828	0.00298	5.95e-05	4.22788	1.66211	0.531663	C10orf120	NM_001010912.1
ILMN_2098126	0.00298	5.96e-05	4.22748	1.66081	0.60588	CCL5	NM_002985.2
ILMN_2326509	0.00298	6e-05	4.22579	1.6552	0.602257	CASP1	NM_033294.2
ILMN_1652397	0.00298	6e-05	4.22554	1.6544	0.536343	TRPT1	NM_031472.2
ILMN_1759089	0.00298	6.01e-05	4.22538	1.65388	0.54815	DEFA6	NM_001926.2
ILMN_1815568	0.00298	6.01e-05	4.22523	1.65339	0.469099	PLXDC1	NM_020405.3
ILMN_2150802	0.00298	6.03e-05	4.2241	1.64964	0.472852	FLJ22795	NM_025084.1
ILMN_1773645	0.00298	6.04e-05	4.22374	1.64846	0.434372	GMPPB	NM_021971.1
ILMN_1691364	0.00298	6.08e-05	4.22195	1.64255	0.397347	STAT1	NM_139266.1
ILMN_2216008	0.00298	6.09e-05	4.2216	1.64138	0.520029	PFTK2	NM_139158.1
ILMN_1683494	0.00298	6.11e-05	4.2209	1.6391	0.470283	TMEM154	NM_152680.1
ILMN_1755869	0.00298	6.12e-05	4.22039	1.63741	0.503814	OR51T1	NM_001004759.1
ILMN_2413537	0.00298	6.12e-05	4.22038	1.63738	0.525322	HEMGN	NM_197978.1
ILMN_2105539	0.00298	6.12e-05	4.22017	1.63667	0.505298	FZD10	NM_007197.2
ILMN_2331501	0.00298	6.13e-05	4.21978	1.6354	0.385118	UBC	NM_021009.3
ILMN_3241154	0.00298	6.15e-05	4.21905	1.63297	0.528535	POM121L1P	NR_024591.1
ILMN_2354855	0.00298	6.17e-05	4.21809	1.62982	0.386204	OTUB1	NR_003089.1
ILMN_1670111	0.00298	6.17e-05	4.21788	1.62911	0.537371	CDKN2B	NM_078487.2
ILMN_1755115	0.00298	6.18e-05	4.21769	1.62849	0.35896	RPL23	NM_000978.3
ILMN_1776334	0.00298	6.19e-05	4.21737	1.62743	0.477503	UXS1	NM_025076.3
ILMN_1731621	0.00298	6.21e-05	4.21628	1.62386	0.5466	RXFP3	NM_016568.2
ILMN_1705252	0.00298	6.25e-05	4.21453	1.61808	0.562639	KLK8	NM_144505.1
ILMN_3249963	0.00298	6.28e-05	4.21315	1.61353	0.486564	PCBP2	NM_001128913.1
ILMN_1670215	0.00298	6.28e-05	4.21314	1.61349	0.446112	FLJ46836	NM_207509.1
ILMN_2254182	0.00298	6.32e-05	4.21154	1.60822	0.525738	RNF12	NM_183353.1
ILMN_1719975	0.00298	6.33e-05	4.21109	1.60676	0.356012	HOXC4	NM_014620.4
ILMN_2298611	0.00298	6.33e-05	4.21097	1.60636	0.614645	C10orf53	NM_182554.2
ILMN_1798467	0.00298	6.35e-05	4.21019	1.60378	0.362994	FRYL	NM_015030.1
ILMN_2141444	0.00298	6.36e-05	4.20995	1.60301	0.454677	RPL18A	NM_000980.2
ILMN_1730816	0.00298	6.36e-05	4.20978	1.60245	0.412829	GPR162	NM_019858.1
ILMN_2385220	0.00298	6.38e-05	4.20874	1.59901	0.387969	DFFA	NM_004401.2
ILMN_1794761	0.00298	6.39e-05	4.20862	1.59861	0.55602	XAGE2	NM_130777.1
ILMN_1799073	0.00298	6.43e-05	4.20684	1.59275	0.762716	GRIK4	NM_014619.2
ILMN_2286339	0.00298	6.43e-05	4.20663	1.59208	0.521485	ADD2	NM_017488.2
ILMN_3247306	0.00298	6.47e-05	4.20519	1.58732	0.528641	MGC4473	NR_024160.1
ILMN_2135898	0.00298	6.48e-05	4.20484	1.58618	0.545733	GPR42	NM_005305.1
ILMN_1769934	0.00298	6.52e-05	4.20274	1.57926	0.488495	GRHL1	NM_198182.1
ILMN_1811104	0.00298	6.53e-05	4.20243	1.57824	0.314913	KTELC1	NM_020231.3
ILMN_1802252	0.00298	6.55e-05	4.2017	1.57584	0.399342	GAPDH	NM_002046.3
ILMN_1726924	0.00298	6.56e-05	4.20131	1.57455	0.57143	SYNGR4	NM_012451.2
ILMN_1789830	0.00298	6.57e-05	4.20101	1.57357	0.385967	CFLAR	NM_003879.3
ILMN_1655052	0.00298	6.57e-05	4.2008	1.57288	0.347583	TRNT1	NM_016000.2
ILMN_2361991	0.00298	6.59e-05	4.19997	1.57018	0.535006	TRIM15	NM_052812.1
ILMN_1754009	0.00298	6.62e-05	4.19882	1.56638	0.544119	KRTAP10-12	NM_198699.1
ILMN_1705828	0.00298	6.66e-05	4.19718	1.56098	0.384672	RICTOR	NM_152756.3
ILMN_1675097	0.00298	6.66e-05	4.19703	1.56051	0.508402	C17orf66	NM_152781.2
ILMN_3241987	0.00298	6.68e-05	4.19615	1.55761	0.622357	DGCR9	NR_024159.1
ILMN_1769925	0.00298	6.69e-05	4.1959	1.5568	0.50234	C2CD4A	NM_207322.2
ILMN_1738885	0.00298	6.69e-05	4.19586	1.55667	0.46153	WDR40B	NM_178470.3
ILMN_2249552	0.00298	6.7e-05	4.19545	1.55531	0.54409	GTF2A1	NM_015859.2
ILMN_1809957	0.00298	6.72e-05	4.19466	1.55271	0.427351	AP2S1	NM_004069.3
ILMN_1733864	0.00298	6.73e-05	4.19412	1.55093	0.569392	SLC35F4	XM_936857.2
ILMN_1748083	0.00298	6.73e-05	4.1941	1.55086	0.514495	RASGRF1	NM_153815.1
ILMN_1766736	0.00298	6.75e-05	4.19363	1.54933	0.50359	BPI	NM_001725.1
ILMN_1797975	0.00298	6.75e-05	4.19335	1.5484	0.505835	CXCR3	NM_001504.1
ILMN_3242181	0.00298	6.75e-05	4.19328	1.54817	0.534555	SYT14L	NM_001014372.3
ILMN_3311140	0.00298	6.79e-05	4.19194	1.54378	0.528835	BEYLA	NR_027012.1
ILMN_2353240	0.00298	6.82e-05	4.1908	1.54004	0.539114	USF1	NM_007122.3
ILMN_1731165	0.00298	6.83e-05	4.19017	1.53797	0.632936	SLC16A8	NM_013356.2
ILMN_2145033	0.00298	6.83e-05	4.1901	1.53772	0.522869	CCR5	NM_000579.2
ILMN_2284157	0.00298	6.83e-05	4.19009	1.53771	0.520179	CLDN18	NM_016369.3
ILMN_2095633	0.00298	6.85e-05	4.18949	1.53575	0.578771	FGF22	NM_020637.1
ILMN_1680726	0.00298	6.85e-05	4.18931	1.53512	0.518568	SYTL5	NM_138780.1
ILMN_2150112	0.00298	6.87e-05	4.18877	1.53336	0.495757	NRN1	NM_016588.2
ILMN_1777706	0.00298	6.89e-05	4.18793	1.53061	0.4958	OR4C12	NM_001005270.1
ILMN_3249825	0.00298	6.91e-05	4.18691	1.52728	0.439177	MEF2A	NM_001130927.1
ILMN_1814151	0.00298	6.92e-05	4.18656	1.52612	0.46177	AGR2	NM_006408.2
ILMN_1711427	0.00298	6.95e-05	4.18527	1.52187	0.521813	VN1R2	NM_173856.1
ILMN_1663497	0.00298	6.97e-05	4.18458	1.51962	0.546527	MXI1	NM_001008541.1
ILMN_2400500	0.00298	6.97e-05	4.18458	1.51961	0.395747	LASS2	NM_022075.3
ILMN_2231576	0.00298	6.97e-05	4.18452	1.51942	0.541377	WFDC12	NM_080869.1
ILMN_3309159	0.00298	6.99e-05	4.18388	1.51733	0.545678	MIR199B	NR_029619.1
ILMN_3165110	0.00298	7e-05	4.18354	1.51619	0.522568	ERCC-00034	DQ855001
ILMN_1670245	0.00298	7.01e-05	4.18303	1.51453	0.423374	KLF3	NM_016531.4
ILMN_3248294	0.00298	7.02e-05	4.18281	1.51383	0.566214	SNORD77	NR_003943.1
ILMN_2405156	0.00298	7.02e-05	4.18255	1.51296	0.490766	PPAP2C	NM_177526.1
ILMN_1690160	0.00298	7.02e-05	4.18255	1.51295	0.516089	SCN5A	NM_001099404.1
ILMN_1652024	0.00298	7.04e-05	-4.18208	1.51142	-0.92778	CSNK1G3	NM_001031812.2
ILMN_2217056	0.00298	7.04e-05	4.18183	1.51059	0.528856	BPY2B	NM_001002760.1
ILMN_2415748	0.00298	7.05e-05	4.18168	1.5101	0.35911	WSB1	NM_134265.2
ILMN_1790741	0.00298	7.05e-05	4.18165	1.51	0.407497	RNF126	NM_194460.1
ILMN_2285996	0.00298	7.07e-05	4.18054	1.50639	0.49977	KIAA0101	NM_014736.4
ILMN_1740623	0.00298	7.09e-05	4.17982	1.50403	0.530675	PCDH8	NM_002590.2
ILMN_1749096	0.00298	7.09e-05	4.17978	1.50388	0.542165	BCL2L10	NM_020396.2
ILMN_1758672	0.00298	7.11e-05	4.17934	1.50245	0.339155	FAM107B	NM_031453.2
ILMN_2159203	0.00298	7.17e-05	4.17685	1.49426	0.53417	KRTAP5-5	NM_001001480.2
ILMN_1805766	0.00298	7.17e-05	4.17669	1.49376	0.410682	POU6F1	NM_002702.2
ILMN_1780840	0.00298	7.19e-05	4.17619	1.49212	0.582436	C2orf16	NM_032266.3
ILMN_1725130	0.00298	7.19e-05	4.17612	1.4919	0.442359	FAM50A	NM_004699.1
ILMN_1737036	0.00298	7.2e-05	4.17554	1.49	0.497643	GGT7	NM_178026.2
ILMN_1745976	0.00298	7.21e-05	4.17539	1.48951	0.510575	TRAF4	NM_004295.3
ILMN_2232157	0.00298	7.21e-05	4.17527	1.48911	0.512576	SLMO1	NM_006553.2
ILMN_1788855	0.00298	7.24e-05	4.17431	1.48595	0.520517	OR11H4	NM_001004479.1
ILMN_1680892	0.00298	7.26e-05	4.17349	1.48326	0.988008	TREX2	NM_080701.3
ILMN_1768818	0.00298	7.27e-05	4.17324	1.48247	0.532744	LRRC46	NM_033413.2
ILMN_3246273	0.00298	7.27e-05	4.17319	1.48231	0.49881	RNU1-3	NR_004408.1
ILMN_2382245	0.00298	7.27e-05	4.17304	1.48181	0.516255	KIRREL2	NM_032123.4
ILMN_1764120	0.00298	7.28e-05	4.17273	1.48079	0.506357	IGF2AS	NM_016412.2
ILMN_1683121	0.00298	7.28e-05	4.17269	1.48064	0.584732	CYP2C18	NM_000772.1
ILMN_1721011	0.00298	7.28e-05	4.17255	1.48021	0.496481	LCN1	NM_002297.2
ILMN_1655154	0.00298	7.3e-05	4.17204	1.47851	0.426763	PTBP1	NM_002819.3
ILMN_2136133	0.00298	7.3e-05	4.17193	1.47816	0.338861	PABPC1	NM_002568.3
ILMN_1655849	0.00298	7.3e-05	4.17184	1.47787	0.524869	GSC	NM_173849.2
ILMN_2365549	0.00298	7.33e-05	4.17074	1.47427	0.406466	BRPF1	NM_004634.2
ILMN_3237689	0.00298	7.34e-05	4.17029	1.4728	0.526833	LOC154822	NR_024394.1
ILMN_1743654	0.00298	7.35e-05	4.17011	1.47222	0.506866	OR2A25	NM_001004488.1
ILMN_2094332	0.00298	7.36e-05	4.16955	1.47036	0.671781	CYorf15B	NM_032576.2
ILMN_3236182	0.00298	7.38e-05	4.16908	1.46883	0.468918	GCNT4	NM_016591.2
ILMN_2232953	0.00298	7.4e-05	4.16835	1.46646	0.494672	PRPS1L1	NM_175886.2
ILMN_2119584	0.00298	7.41e-05	4.16783	1.46475	0.519348	TRY6	NR_001296.2
ILMN_1766154	0.00298	7.41e-05	4.1677	1.46434	0.466697	MRPL30	NM_145212.2
ILMN_1803742	0.00298	7.41e-05	4.16767	1.46421	0.486797	CAPZA1	NM_006135.1
ILMN_1720755	0.00298	7.44e-05	4.16674	1.46119	0.477063	C10orf71	NM_199459.2
ILMN_2298988	0.00298	7.44e-05	4.16654	1.46051	0.685562	ENTPD8	NM_001033113.1
ILMN_2373515	0.00298	7.45e-05	4.16632	1.4598	0.412067	HSP90AA1	NM_005348.2
ILMN_1671633	0.00298	7.45e-05	4.16624	1.45954	0.498009	EDA	NM_001005614.1
ILMN_1756071	0.00298	7.46e-05	4.16607	1.45898	0.422397	MFGE8	NM_005928.1
ILMN_1735185	0.00298	7.47e-05	4.16549	1.45709	0.539258	CSTF1	NM_001324.2
ILMN_1749930	0.00298	7.48e-05	-4.16541	1.45682	-0.64352	TMEM48	NM_018087.3
ILMN_1808512	0.00298	7.49e-05	4.16503	1.45558	0.543645	TPSD1	NM_012217.2
ILMN_1765460	0.00298	7.5e-05	4.16466	1.45439	0.378456	AMIGO1	NM_020703.2
ILMN_1690780	0.00298	7.5e-05	4.16456	1.45406	0.374217	RFK	NM_018339.4
ILMN_3239103	0.00298	7.5e-05	4.16453	1.45395	0.483034	LOC340357	NR_015383.1
ILMN_1672606	0.00298	7.53e-05	4.16343	1.45035	0.505483	OAS1	NM_016816.2
ILMN_3251370	0.00298	7.53e-05	4.16331	1.44996	0.545501	HOXA4	NM_002141.4
ILMN_1815734	0.00298	7.54e-05	4.1632	1.44959	0.372382	FCHSD2	NM_014824.1
ILMN_2211483	0.00298	7.56e-05	4.16237	1.44687	0.504754	MAEL	NM_032858.1
ILMN_1680144	0.00298	7.58e-05	4.16155	1.44421	0.659014	HLA-DQA2	NM_020056.2
ILMN_1670365	0.00298	7.59e-05	4.16122	1.44314	0.515387	PLCXD2	NM_153268.1
ILMN_1772369	0.00298	7.61e-05	4.1603	1.44012	0.289597	PDHA1	NM_000284.1
ILMN_1756275	0.00298	7.62e-05	4.16022	1.43987	0.524963	LY9	NM_002348.2
ILMN_2103768	0.00298	7.62e-05	4.16016	1.43966	0.595302	OR10H4	NM_001004465.1
ILMN_1707775	0.00298	7.62e-05	4.16016	1.43966	0.504502	ZNF257	NM_033468.2
ILMN_1801572	0.00298	7.63e-05	4.15962	1.4379	0.398128	C19orf44	NM_032207.2
ILMN_1678260	0.00298	7.66e-05	4.15879	1.43521	0.530808	BCORL2	NM_173700.1
ILMN_3251686	0.00298	7.66e-05	4.1587	1.43488	0.356374	UBTD2	NM_152277.2
ILMN_3308173	0.00298	7.67e-05	4.15825	1.43344	0.541113	MIR328	NR_029887.1
ILMN_1757060	0.00298	7.69e-05	4.15758	1.43122	0.42938	CAMK2D	NM_172115.1
ILMN_1788251	0.00298	7.7e-05	4.15735	1.43048	0.372179	SNN	NM_003498.4
ILMN_1651574	0.00298	7.7e-05	4.15721	1.43003	0.397577	AQP3	NM_004925.3
ILMN_3249088	0.00298	7.71e-05	4.15694	1.42914	0.520714	LOC93432	NR_003715.1
ILMN_1681751	0.00298	7.71e-05	4.1568	1.42867	0.491185	LOC348840	NR_003291.1
ILMN_1731478	0.00298	7.72e-05	4.15642	1.42746	0.565231	RGS3	NM_144488.4
ILMN_1718603	0.00298	7.73e-05	4.15629	1.42703	0.52045	CYP4F8	NM_007253.3
ILMN_3308000	0.00298	7.73e-05	4.15618	1.42667	0.526164	SNORD114-8	NR_003200.1
ILMN_2156971	0.00298	7.74e-05	4.15597	1.42598	0.529214	PRY	NM_004676.2
ILMN_1725510	0.00298	7.75e-05	4.15562	1.42482	0.439169	DHCR24	NM_014762.3
ILMN_1807016	0.00298	7.75e-05	4.15554	1.42458	0.641323	LHX2	NM_004789.3
ILMN_1683867	0.00298	7.75e-05	4.15538	1.42403	0.463303	CENTD1	NM_139182.1
ILMN_1726250	0.00298	7.76e-05	4.15497	1.42272	0.487965	CPAMD8	NM_015692.2
ILMN_1746417	0.00298	7.77e-05	4.15466	1.42171	0.520476	CCDC132	NM_024553.2
ILMN_2215639	0.00298	7.77e-05	4.15463	1.42161	0.506451	TUBA3D	NM_080386.1
ILMN_1737635	0.00298	7.78e-05	4.15448	1.4211	0.380469	RAD1	NM_133377.2
ILMN_1740048	0.00298	7.82e-05	4.15299	1.41625	0.575222	MYOD1	NM_002478.4
ILMN_2361810	0.00298	7.83e-05	4.15253	1.41475	0.53464	DRD3	NM_000796.3
ILMN_1806906	0.00298	7.84e-05	4.15223	1.41376	0.358428	SSR3	NM_007107.2
ILMN_1691467	0.00298	7.86e-05	4.15162	1.41178	0.504983	GSX1	NM_145657.1
ILMN_1679694	0.00298	7.86e-05	4.15157	1.4116	0.529211	MMP27	NM_022122.2
ILMN_2401258	0.00298	7.88e-05	4.15081	1.40914	0.371807	FAM13A	NM_014883.2
ILMN_1758633	0.00298	7.89e-05	4.15069	1.40873	0.394081	CCDC130	NM_030818.2
ILMN_1694133	0.00298	7.89e-05	4.15039	1.40778	0.546072	ADD2	NM_017483.2
ILMN_1657547	0.00298	7.9e-05	4.15006	1.40669	0.351583	CCDC34	NM_030771.1
ILMN_2363141	0.00298	7.93e-05	4.14927	1.40411	0.533693	PAGE5	NM_130467.3
ILMN_1794885	0.00298	7.96e-05	4.1481	1.40028	0.525314	FRMD5	NM_032892.3
[truncated: 28,787 more rows]
